# Supplementary material for: Assessment of renal function in routine care of people living with HIV on ART in a resource-limited setting in urban Zambia
Source: PLoS One. 2017 Sep 20;12(9):e0184766. doi: 10.1371/journal.pone.0184766 (PMC5607167; doi:10.1371/journal.pone.0184766)
Supplement: S1 Table — (CSV) [file pone.0184766.s002.csv]

pat_id	sex	weight	height	cd4	cd4_percent	hb	ast	alt	crea	syst	dias	bmi	age	crea_mg	gfr_epi	map	hiv_duration_days	time_art_days	basehiv_age	basehiv_bmi	basehiv_syst	basehiv_map	basehiv_cd4	basehiv_hb	basehiv_ast	basehiv_alt	basehiv_crea_mg	basehiv_gfr_epi	basehiv_bmi_male	basehiv_bmi_female	tdf_time	ART1	ART2	ART3	ART4	ART5	ART6	last_ART_combined	ART_group
4	male		177						56.3				42	0.64	120.77		3149	3149	33	16	100	73.3							16		0	Efavirenz	3TC/AZT					AZT/3TC/Efavirenz (EFV)	B
8	male	83	174	70	4.8	15	28.2	29.2	70	122	69	27.4	45	0.79	108.44	86.67	2581	2518	38	23.8	120	86.7							23.8		2518	Emtricitabine/TDF	Efavirenz					TDF/Emtricitabine (FTC)/EFV	D
9	male	56	159	392	38.2		37.3	20.9	47.4	146	100	22.2	44	0.54	127.69	115.33	3104	3052	36	19.8									19.8		0	Nevirapine (NVP)	3TC/AZT					AZT/3TC/NVP	G
12	male	46	171	13	0.2	12.7	22.1	39.4	231			15.7	41	2.61	29.18		323	318	41	19.2	101	82.3							19.2		0	Lopinavir/Ritonavir	Lamivudine (3TC)	Abacavir (ABC)				TDF/FTC/LPV/rtv	F
13	male	50	178	347	19		18	16	79	125	69	15.8	57	0.89	94.91	87.67	1201	1182	53	15.8	120	86.7							15.8		1182	Emtricitabine/TDF	Efavirenz					TDF/Emtricitabine (FTC)/EFV	D
14	female		154	524	33		29	31	66				63	0.75	84.83		1357	1357	59	24.9	100	73.3			44.4	21.2	0.94	66.4		24.9	1357	Nevirapine (NVP)	Emtricitabine/TDF					TDF/FTC/NVP	H
15	male	56	176	780	24.8	13.5	26	24.6	75	146	99	18.1	52	0.85	100.18	114.67	1787	1787	47	17.1	140	113.3	438	12.8	30.1	9.2	0.86	103.26	17.1		0	3TC/Stavudine(d4T)/NVP						Stavudine (d4T)/3TC/Nevirapine (NVP)	A
18	female		155	674	30.9		25.9	19.3	68				55	0.77	86.92		1631	1629	50				123	9.3			0.61	105.7			1629	Emtricitabine/TDF	Efavirenz					TDF/Emtricitabine (FTC)/EFV	D
20	female		164	609	29	13	21	33	89				28	1.01	75.69		2290	2181	22					11		43.9	0.54	133.95			2181	Lopinavir/Ritonavir	Emtricitabine/TDF					TDF/FTC/LPV/rtv	F
25	male	43	159	573	21.6	12.3	48.7	31.4	71	124	80	17	61	0.8	96.42	94.67	1700	1244	56				306	15.3	40.5	60.2	0.94	90.27			1244	Emtricitabine/TDF	Efavirenz					TDF/Emtricitabine (FTC)/EFV	D
26	female	76	154	574	35.8	12.8	23.8	22.1	75.5	160	93	32	48	0.85	81.02	115.33	3151	3128	40	28.3	110	90								28.3	3128	Nevirapine (NVP)	Emtricitabine/TDF					TDF/FTC/NVP	H
27	female	55	165	564	27.7	13.7	23.3	17.5	62	127	73	20.2	50	0.7	101.03	91	1642	1635	45	18	110	90								18	1635	Emtricitabine/TDF	Efavirenz					TDF/Emtricitabine (FTC)/EFV	D
30	male		165	846	30.8	16.8	23.3	21.6	91				53	1.03	82.54		3012	2975	45				82	14.7	24		0.14	220.84			2975	Nevirapine (NVP)	Emtricitabine/TDF					TDF/FTC/NVP	H
35	male	101	188	107	18.2	12.6	25.8	40.2	105	146	91	28.6	41	1.19	75.42	109.33	2387	2385	34				44	13.3	35.6		1.06	91.11			2385	Lopinavir/Ritonavir	Emtricitabine/TDF					TDF/FTC/LPV/rtv	F
39	male		165	248	16		16.3	20.4	55				39	0.62	124.96		1845	1844	34	18	120	86.7							18		0	Efavirenz	3TC/AZT					AZT/3TC/Efavirenz (EFV)	B
44	male	52	161			13	39.5	34.2	61			20.1	42	0.69	117.09		1956	1952	36	20.4	110	83.3							20.4		1952	Emtricitabine/TDF	Efavirenz					TDF/Emtricitabine (FTC)/EFV	D
45	male	54	173	507	36.8		21.7	19.4	71	113	62	18	37	0.8	114.12	79	1722	1710	32	19.9	110	83.3	353	16.7					19.9		1710	Emtricitabine/TDF	Efavirenz					TDF/Emtricitabine (FTC)/EFV	D
46	female	66	159	491	16	14.1	18.1	22.7	59.1	141	84	26.1	65	0.67	92.24	103	2572	2491	58	22.5	110	90	254	12.3	20.1	11.4	0.71	94.52		22.5	2491	Nevirapine (NVP)	Emtricitabine/TDF					TDF/FTC/NVP	H
48	male	57	163				16.4	11.2	70.2	109	65	21.5	42	0.79	110.75	79.67	2187	2037	36	24.1	100	80	455	14.3	24	10.3	1.12	84.06	24.1		2037	Emtricitabine/TDF	Efavirenz					TDF/Emtricitabine (FTC)/EFV	D
51	male	65	168	366	38.5	14.5	42.7	26.9	81	156	87	23	44	0.92	100.8	110	2357	2029	37				393	11.7							2029	Emtricitabine/TDF	Efavirenz					TDF/Emtricitabine (FTC)/EFV	D
52	female	42	156	366	25.5	13.8	18.9	12.3	75.7	92	62	17.3	40	0.86	84.5	72	2247	2246	33	17.3	110	83.3	226	12						17.3	2246	Nevirapine (NVP)	Emtricitabine/TDF					TDF/FTC/NVP	H
55	female	59	159						113	144	90	23.3	47	1.28	49.74	108	2366	2366	43	28.5	120	86.7	550	10.3	5.3	5.3	0.5	118.54		28.5	2366	Nevirapine (NVP)	Lamivudine (3TC)	Emtricitabine/TDF	Abacavir (ABC)	Efavirenz		not classifiable/other combinations	J
61	male	82	184	117	10.2		23.8		93	157	77	24.2	47	1.05	84.12	103.67	2365	2331	41	21.6									21.6		2331	Lopinavir/Ritonavir	Emtricitabine/TDF					TDF/FTC/LPV/rtv	F
67	male	71	158	266	20.5	14	25	17.3	77.8	141	101	28.4	52	0.88	98.76	114.33	2653	2653	45		130	108.7	50	11.7	54.7	9.3	0.93	98.79			2653	Emtricitabine/TDF	Efavirenz					TDF/Emtricitabine (FTC)/EFV	D
68	female	61	160	459	44.4	12.9	47.3	22.2	47.3	150	98	23.8	37	0.53	121.29	115.33	3076	2482	28	22.3	110	83.3								22.3	2482	Nevirapine (NVP)	Emtricitabine/TDF					TDF/FTC/NVP	H
70	female	68	160	289	18.8	11.8	23.6	18.2	75	154	104	26.6	43	0.85	83.92	120.67	2302	2268	37	23.4	110	83.3								23.4	2268	Nevirapine (NVP)	Emtricitabine/TDF					TDF/FTC/NVP	H
72	female	58	165	653	44.1	10.8	25.2	16.7	62	151	101	21.3	42	0.7	106.86	117.67	1828	1827	37	23.5	120	86.7	150	14.3	14.7	18.6	0.59	117.09		23.5	1827	Emtricitabine/TDF	Efavirenz					TDF/Emtricitabine (FTC)/EFV	D
73	male	87	171			12.4	52	62.9	83	153	81	29.8	43	0.94	98.9	105	1999	1998	38	17.5	110	83.3	8	10	33.7	29.2	0.94	102.44	17.5		1998	Emtricitabine/TDF	Efavirenz					TDF/Emtricitabine (FTC)/EFV	D
74	female		166	573	27	8.6	24.5	16.3	51				38	0.58	116.93		1497	1155	34	23.6	110	90								23.6	1155	Nevirapine (NVP)	Lamivudine (3TC)	Emtricitabine/TDF	Efavirenz			not classifiable/other combinations	J
76	female		155	643	39.9	14.8	17.3	32.8	48.1				34	0.54	123.12		2441	1936	28	18.7	110	83.3	366	13.3	27.4	13	0.92	84.73		18.7	0	Nevirapine (NVP)	3TC/AZT					AZT/3TC/NVP	G
81	female	51	165				22.2	15.7	39	151	103	18.7	40	0.44	126.26	119	2194	2191	34				131	10		20.3	1	73.45			0	3TC/Stavudine(d4T)/NVP						Stavudine (d4T)/3TC/Nevirapine (NVP)	A
87	male		185				26.2	21.6	147.3				43	1.66	49.73		3041	3020	35	20.2			156	11.3		50.7	9	6.81	20.2		0	Nevirapine (NVP)	Lamivudine (3TC)	Abacavir (ABC)				ABC/3TC/NVP	I
90	male		176	749	29.2	15	43	40.5	84				45	0.95	96.28		1771	1457	40	22	120	93.3							22		1457	Emtricitabine/TDF	Efavirenz					TDF/Emtricitabine (FTC)/EFV	D
91	female	53	164	658	37.7		17.6	12.2	76.4	112	81	19.7	40	0.86	84.5	91.33	2354	2340	34	17.8	120	93.3	131	12	11.2	9	0.87	86.67		17.8	2340	Lopinavir/Ritonavir	Emtricitabine/TDF					TDF/FTC/LPV/rtv	F
92	male	67	176				37.9	26	73	121	73	21.6	39	0.82	111.39	89	1568	1561	35	22.6	120	93.3							22.6		0	Efavirenz	3TC/AZT					AZT/3TC/Efavirenz (EFV)	B
94	male	45	156	430	31.7	15.7	29.4	43.2	64	123	73	18.5	38	0.72	118.34	89.67	1711	1445	33	18.9	100	73.3							18.9		0	Efavirenz						not classifiable/other combinations	J
98	female	75	166	269	20.3			16.5	71	149	86	27.2	47	0.8	87.79	107	1648	1627	43	28.3	120	86.7								28.3	1627	Lopinavir/Ritonavir	Emtricitabine/TDF					TDF/FTC/LPV/rtv	F
115	male	68	172				15.6	6.5	7.8	146	89	23	46	0.09	262.96	108	1829	1625	41	23.3	135	102.3	448	15	30	16.8	0.87	107.2	23.3		1625	Nevirapine (NVP)	Emtricitabine/TDF					TDF/FTC/NVP	H
117	male		180			16	24.4	20.9	59				43	0.67	117.68		1368	1368	39	18.5	128	106.7	185	16.8	22.5	17.8	0.61	125.79	18.5		0	Efavirenz	3TC/AZT					AZT/3TC/Efavirenz (EFV)	B
125	female		170	622	30.6			31	98				33	1.11	65.2		1602	1602	29	19	100	80	240	14	29	19.7	0.97	78.92		19	1602	Emtricitabine/TDF						not classifiable/other combinations	J
132	female		169	757	35		36	17	56				31	0.63	119.52		1519	1519	27	15.8	100	80								15.8	1519	Emtricitabine/TDF	Efavirenz					TDF/Emtricitabine (FTC)/EFV	D
138	male		181	586	26.7	13	30.7	46	79				39	0.89	107.7		1273	1270	35	16.8	110	76.7							16.8		1270	Emtricitabine/TDF	Efavirenz					TDF/Emtricitabine (FTC)/EFV	D
143	female	75	166	543	37	13	28	30	65	125	78	27.2	34	0.73	107.45	93.67	2047	2029	28	26.9	100	80	329	12.7	19	29	0.1	223.66		26.9	2029	Nevirapine (NVP)	Emtricitabine/TDF					TDF/FTC/NVP	H
144	male	77	171	325	17.7	14.7		31.4	89	116	79	26.3	46	1.01	88.78	91.33	2046	2032	40	21.5	110	90							21.5		2032	Emtricitabine/TDF	Efavirenz					TDF/Emtricitabine (FTC)/EFV	D
148	female		151	481	34				47				27	0.53	130.12		1251	1159	23	24.1	120	85.3								24.1	1159	Nevirapine (NVP)	Nevirapine (NVP)	Emtricitabine/TDF				not classifiable/other combinations	J
150	male	77	164	285	32.5	15.7	21.1	22.9	78	122	77	28.6	37	0.88	109.74	92	1562	1442	32	15.1	90	70							15.1		1442	Emtricitabine/TDF	Efavirenz					TDF/Emtricitabine (FTC)/EFV	D
155	female	48	158				26	19.4	67	139	88	19.2	39	0.76	98.81	105	1334	1316	35	16	120	86.7								16	1316	Nevirapine (NVP)	Emtricitabine/TDF					TDF/FTC/NVP	H
156	female	76	152			10.6	3.3	14.8	103.4	120	84	32.9	40	1.17	58.24	96	1433	508	38				231		33	38	1.12	62.27			508	Emtricitabine/TDF	Efavirenz					TDF/Emtricitabine (FTC)/EFV	D
160	male	60	162	118	13.9	15.8	39.1	39.4	62	119	75	22.9	45	0.7	113.97	89.67	2141	1988	39	20.2	110	95.3							20.2		1988	Emtricitabine/TDF	Efavirenz					TDF/Emtricitabine (FTC)/EFV	D
167	female		162	514	32.8	12.7	25.5	31.1	55				45	0.62	108.9		1534	1519	40	25.3	120	86.7								25.3	0	Nevirapine (NVP)	3TC/AZT					AZT/3TC/NVP	G
174	male		176	479	35.8		33.5	47.7	87				38	0.98	97.4		1287	1265	34	22	100	73.3							22		1265	Emtricitabine/TDF	Efavirenz					TDF/Emtricitabine (FTC)/EFV	D
175	female		170	341	27.8		19.8	12.7	49				39	0.55	118.15		1296	1281	35	20.1	110	76.7	132	11						20.1	1281	Nevirapine (NVP)	Emtricitabine/TDF					TDF/FTC/NVP	H
180	female	51	155	594	27.7	10	33.6	20	60	113	63	21.2	40	0.68	109.42	79.67	1525	1497	35	17.1	80	53.3								17.1	1497	Emtricitabine/TDF	Efavirenz					TDF/Emtricitabine (FTC)/EFV	D
191	female	56	151				15.3	7.8	110.9	115	76	24.6	45	1.25	51.91	89	2084	2065	39	21.9	110	83.3								21.9	0	Lopinavir/Ritonavir	3TC/AZT					ABC/Lopinavir (LPV)/Ritonavir (rtv)	E
197	male		172						73.9				47	0.84	104.27		2822	2759	39				66	9	38.8		0.69	119.58			0	3TC/Stavudine(d4T)/NVP						Stavudine (d4T)/3TC/Nevirapine (NVP)	A
200	female	70	153	1150	44		22.7	25.6	51.2	143	95	29.9	35	0.58	119.42	111	2878	2877	27				95	10	38.5		0.76	108.02			0	Nevirapine (NVP)	3TC/AZT					AZT/3TC/NVP	G
201	female	61	160	478	26.7	14	24	21	70.9	125	86	23.8	59	0.8	80.7	99	2754	2375	51	22.3										22.3	2375	Emtricitabine/TDF	Efavirenz					TDF/Emtricitabine (FTC)/EFV	D
202	female	50	158	844	25.6		22.3	11.1	59	115	77	20	44	0.67	106.9	89.67	1988	1974	38	18.8	100	73.3								18.8	1974	Nevirapine (NVP)	Emtricitabine/TDF					TDF/FTC/NVP	H
204	female		157	482	23	12.6	35.1	27	59				31	0.67	117.13		1134	1118	28	22.7	120	93.3								22.7	1118	Nevirapine (NVP)	Emtricitabine/TDF					TDF/FTC/NVP	H
207	female	76	164	515	25.7	12	26.6	16.1	62	122	85	28.3	43	0.7	106.12	97.33	1473	1471	39	24.2	100	80								24.2	1471	Nevirapine (NVP)	Emtricitabine/TDF					TDF/FTC/NVP	H
212	female	57	158	371	19.3	11.1	16.5	16.2	83.9	139	94	22.8	52	0.95	68.86	109	2676	2593	45	26	100	73.3	365	13	22	13	0.87	80.45		26	0	Nevirapine (NVP)	Lamivudine (3TC)	Abacavir (ABC)				ABC/3TC/NVP	I
216	female		162	677	40.2		32.7	21.8	74				49	0.84	81.61		1864	1863	44		110	83.3	244	11.7							1863	Nevirapine (NVP)	Emtricitabine/TDF					TDF/FTC/NVP	H
218	female	66	163				29.3	31.1	56.8	197	111	24.8	59	0.64	97.67	139.67	2921	2447	51				365	8			2.14	25.98			2447	Nevirapine (NVP)	Emtricitabine/TDF					TDF/FTC/NVP	H
221	female	75	172				82.8	18.7	67	151	83	25.4	45	0.76	94.73	105.67	1708	1707	40	26.7	120	86.7	201	10.5	8	10.1	0.77	96.58		26.7	0	Nevirapine (NVP)	3TC/AZT					AZT/3TC/NVP	G
222	male	54	165	759	17.5	13.4	45.1	41.9	85.6	184	102	19.8	62	0.97	83.32	129.33	2056	2054	56	18	140	100	73	14.7					18		2054	Emtricitabine/TDF	Efavirenz					TDF/Emtricitabine (FTC)/EFV	D
227	female	57	165	128	4.2	10.6	19.5	38.8	45	112	68	20.9	25	0.51	133.64	82.67	1494	1494	21	32.3	110	90	196	8.6	29.1	5	0.82	102.29		32.3	0	Nevirapine (NVP)	Lamivudine (3TC)					not classifiable/other combinations	J
229	female	69	168			10		20	70	119	81	24.4	36	0.79	96.3	93.67	379	350	35	19.1	95	75								19.1	350	Lopinavir/Ritonavir	Emtricitabine/TDF					TDF/FTC/LPV/rtv	F
231	male	61	161			8.9	22.8	22.3	241	186	89	23.5	74	2.72	22.02	121.33	1158	1158	71	23.5	210	136.7							23.5		1158	Emtricitabine/TDF	Efavirenz					TDF/Emtricitabine (FTC)/EFV	D
233	female	67	161			10.7	25.8	13.8	96.4	145	88	25.8	45	1.09	61.26	107	1198	1168	42	20.4	110	90	36	10.5		92.3				20.4	1168	Emtricitabine/TDF	Efavirenz					TDF/Emtricitabine (FTC)/EFV	D
235	male	68	162	704	36.2	13.9	23	33	78.5	120	96	25.9	44	0.89	103.99	104	1865	1857	39	21.7	110	83.3	102	13	36	40	1	94.39	21.7		1857	Emtricitabine/TDF	Efavirenz					TDF/Emtricitabine (FTC)/EFV	D
236	female		164	769	35.9	12.7	31.8	48.7	71.2				27	0.8	101.04		2280	2066	22	21.2	120	80	624	10.7	21.4	6	0.57	131.51		21.2	2066	Nevirapine (NVP)	Emtricitabine/TDF					TDF/FTC/NVP	H
237	female	78	159	425	16	11	23	15	57	117	69	30.9	44	0.64	108.53	85	1211	1210	41	19.4	90	70	222	9.8						19.4	1210	Emtricitabine/TDF	Efavirenz					TDF/Emtricitabine (FTC)/EFV	D
245	female		171	492	25.2		15.6	12.3	72				54	0.81	82.34		1478	224	50	24.3	110	66.7								24.3	224	Emtricitabine/TDF	Efavirenz					TDF/Emtricitabine (FTC)/EFV	D
246	male	71	158	274	34.5	13.3	52	34.9	49	138	94	28.4	50	0.55	121.5	108.67	1003	987	47	27.2	124	100	200	10.5	24.8		0.42	138.63	27.2		987	Emtricitabine/TDF	Efavirenz					TDF/Emtricitabine (FTC)/EFV	D
247	male	58	159				42.6	37.2	36			22.9	43	0.41	144		2471	2133	36	29.3	110	96.7	306	11.4					29.3		0	Efavirenz	3TC/AZT					AZT/3TC/Efavirenz (EFV)	B
248	female	74	162	546	24.3		48	58.6	79	189	119	28.2	49	0.89	76.1	142.33	2402	385	43	22.9	180	126.7	241		20	60				22.9	385	Emtricitabine/TDF	Efavirenz					TDF/Emtricitabine (FTC)/EFV	D
255	male	56	164	424	27.7	12.5	29.5	18.2	82	117	82	20.8	34	0.93	106.73	93.67	1127	913	31	20.1	110	90	318	14					20.1		913	Emtricitabine/TDF	Efavirenz					TDF/Emtricitabine (FTC)/EFV	D
256	female	46	163	305	21.4	12.2		15	75			17.3	51	0.85	79.33		2161	2148	45	17.3	100	80	26	10.6	50	21.6	0.59	110.81		17.3	2148	Emtricitabine/TDF	Efavirenz					TDF/Emtricitabine (FTC)/EFV	D
259	female	60	159	350	29.4	11.8	20	22	46	128	84	23.7	40	0.52	119.51	98.67	2266	2266	34	23.3	120	86.7	235	13	19.6	14.5				23.3	0	Lopinavir/Ritonavir	3TC/AZT					ABC/Lopinavir (LPV)/Ritonavir (rtv)	E
261	female	55	160	550	30.5	13.5	38.4	30.1	82.8	119	66	21.5	34	0.94	79.15	83.67	2455	2309	27	19.1	100	73.3	183	10	42.5	8.9	0.87	91.29		19.1	2309	Nevirapine (NVP)	Emtricitabine/TDF					TDF/FTC/NVP	H
262	male	67	163	112	13.9	16.6	33.3	52.9	80	173	96	25.2	41	0.9	105.72	121.67	1601	1600	37	19.9	100	73.3	9	8.7	30.2	26.7	0.94	103.16	19.9		1600	Emtricitabine/TDF	Efavirenz					TDF/Emtricitabine (FTC)/EFV	D
263	male	66	166	404	34.6	14.3	38.9	13	62	138	57	24	30	0.7	126.64	84	2188	2188	24	24	110	83.3	55	10					24		2188	Emtricitabine/TDF	Efavirenz					TDF/Emtricitabine (FTC)/EFV	D
264	female	55	172	1234	48.7		27.1	19.2	67	145	101	18.6	39	0.76	98.81	115.67	2599	2599	32	15.2	110	83.3								15.2	0	Nevirapine (NVP)	3TC/AZT					AZT/3TC/NVP	G
265	male	69	175	385	41.8	14.9	25.4	13.9	124	125	70	22.5	46	1.4	59.83	88.33	2977	2963	38	17			94	13.8		42	1.28	70.53	17		0	Lopinavir/Ritonavir	3TC/AZT					ABC/Lopinavir (LPV)/Ritonavir (rtv)	E
267	female	62	157			12.1	61.9	87.2	80	120	81	25.2	43	0.9	78.31	94	2522	2506	36	21.9	120	93.3	49	10.7						21.9	2506	Nevirapine (NVP)	Emtricitabine/TDF					TDF/FTC/NVP	H
269	male	96	174	842	31.6		27.1	25.2	63.4	122	93	31.7	39	0.72	117.51	102.67	2826	2820	31												2820	Emtricitabine/TDF	Efavirenz					TDF/Emtricitabine (FTC)/EFV	D
270	male	76	157			15	26	29	91	182	99	30.8	71	1.03	72.74	126.67	2541	2541	64	25.2			227						25.2		2541	Stavudine	Nevirapine (NVP)	Lamivudine (3TC)	Emtricitabine/TDF			not classifiable/other combinations	J
271	female	103	163	1149	39		2	24	68	150	102	38.8	51	0.77	89.4	118	1387	1366	47	34.9	130	83.3	105	13.3	40	18	0.62	107.38		34.9	1366	Nevirapine (NVP)	Emtricitabine/TDF					TDF/FTC/NVP	H
273	female	59	156						51.3	114	69	24.2	43	0.58	112.89	84	2636	2624	36	19.7	110	83.3	30	6.7	28	5.5	0.5	124.51		19.7	2624	Emtricitabine/TDF	Efavirenz					TDF/Emtricitabine (FTC)/EFV	D
274	male	53	161	489	31.1	11.6	28.1	29.4	65.7	129	73	20.4	55	0.74	103.84	91.67	2404	2400	48	21.6	110	83.3	248	13.3	10.1		0.76	108	21.6		0	Efavirenz	3TC/AZT					AZT/3TC/Efavirenz (EFV)	B
275	female	74	167	827	28.6		20.4	18.7	68	172	92	26.5	59	0.77	84.51	118.67	2275	2231	53	22.2			201		18.2	9.5	1.04	61.29		22.2	2231	Nevirapine (NVP)	Emtricitabine/TDF					TDF/FTC/NVP	H
276	male	55	163			11.4	50.1	32.6	76	141	89	20.7	61	0.86	93.59	106.33	349	296	60	18.4	135	101							18.4		296	Emtricitabine/TDF	Efavirenz					TDF/Emtricitabine (FTC)/EFV	D
278	female	56	156	410	38.2	12.1	20.4	17.7	46	106	72	23	39	0.52	120.35	83.33	2274	1148	33	18.5	110	83.3	457	14.7	10.2	7.1	0.5	127.17		18.5	1148	Emtricitabine/TDF	Efavirenz					TDF/Emtricitabine (FTC)/EFV	D
279	male	79	176	447	23.9		31.8	40.3	94	155	86	25.5	39	1.06	87.97	109	1448	1446	35	20.7	130	96.7	274	15	18.2	20.1	0.99	98.27	20.7		1446	Emtricitabine/TDF	Efavirenz					TDF/Emtricitabine (FTC)/EFV	D
281	male		170	466	20.3	16.2	39.6	84.1	91.4				34	1.03	94.33		2151	2148	28	21.5	100	73.3	106	17.3	14.5	30.3	0.89	116.14	21.5		0	Efavirenz	3TC/AZT					AZT/3TC/Efavirenz (EFV)	B
282	male	58	174	210	21	13	39.7	60	61	103	51	19.2	32	0.69	125.61	68.33	905	612	29	22	100	73.3	360						22		612	Emtricitabine/TDF	Efavirenz					TDF/Emtricitabine (FTC)/EFV	D
283	male	56	175				88.5	59	102	117	69	18.3	37	1.15	80.84	85	1563	1561	33	19.9	130	96.7	288	12.3	12.6	10.7	0.5	142.38	19.9		1561	Emtricitabine/TDF	Efavirenz					TDF/Emtricitabine (FTC)/EFV	D
284	female	71	153	915	37.5	13.3	44.9	44.6	78	194	86	30.3	64	0.88	69.43	122	1678	1372	59	24.3	180	133.3	338	13.7						24.3	1372	Nevirapine (NVP)	Emtricitabine/TDF					TDF/FTC/NVP	H
285	female		175	383	29.3	12.3		29.8	52				40	0.59	114.65		1683	1662	36	22.9	120	86.7	137	10.7	26.4	12.5	0.96	76.08		22.9	1662	Nevirapine (NVP)	Emtricitabine/TDF					TDF/FTC/NVP	H
287	male	83	175	210	31.1		33.5	24.5	93	119	74	27.1	43	1.05	86.52	89	1242	1223	39	23.2	110	83.3	27	10.2					23.2		1223	Lopinavir/Ritonavir	Emtricitabine/TDF					TDF/FTC/LPV/rtv	F
288	female	56	152	635	25.7			26.8	132.4	141	95	24.2	42	1.5	42.53	110.33	2083	1989	37	23.8	110	90	292	15						23.8	1989	Lopinavir/Ritonavir	Emtricitabine/TDF					TDF/FTC/LPV/rtv	F
290	female	104	165	542	22.8		22.5	24.2	58.8			38.2	41	0.66	109.72		785	750	39				240	10.5		40	0.93	77.41			750	Emtricitabine/TDF	Efavirenz					TDF/Emtricitabine (FTC)/EFV	D
291	male		166	345	31.3	13.3	40.8	39.2	103	122	81		35	1.16	81.13	94.67	1690	1582	30	20.7	100	73.3	219	13.9	13.3	8	0.6	134.92	20.7		0	Efavirenz	3TC/AZT					AZT/3TC/Efavirenz (EFV)	B
292	female		164	379	21.3		14.6	20.9	58.1				38	0.66	112.06		2553	908	31	22.6	120	93.3	602	15						22.6	0	Lamivudine (3TC)	Efavirenz	Abacavir (ABC)				not classifiable/other combinations	J
294	male	80	165	181	12.6	15	30.2	36.4	79	165	85	29.4	39	0.89	107.7	111.67	979	974	36	23.9	135	101	49	10.3	18.4	16.8	0.61	128.47	23.9		974	Emtricitabine/TDF	Efavirenz					TDF/Emtricitabine (FTC)/EFV	D
295	female	49	155	580	20.9	10.6	22.9	21.2	48.3	110	74	20.4	41	0.55	116.5	86	2211	2194	35	16.2	124	94.7	61	9.7	68.4	37	1.93	32.94		16.2	2194	Emtricitabine/TDF	Efavirenz					TDF/Emtricitabine (FTC)/EFV	D
298	female	63	158	472	37.7	13.1	41.3	28.8	55	150	103	25.2	35	0.62	116.82	118.67	1543	1542	30	19.6	100	80	35	10			0.73	110.51		19.6	1542	Emtricitabine/TDF	Efavirenz					TDF/Emtricitabine (FTC)/EFV	D
301	female	45	154			9.9	38	17.7	52	160	106	19	46	0.59	109.92	124	256	207	45	19	170	128.7	240	11.8	28.5	15.5	0.54	113.96		19	207	Emtricitabine/TDF	Efavirenz					TDF/Emtricitabine (FTC)/EFV	D
305	female	67	153				68.5	31.1	31	110	74	28.6	43	0.35	133.3	86	1566	1544	39	22.6	110	83.3	46	9.9	15	11.8	0.61	114.2		22.6	1544	Emtricitabine/TDF	Efavirenz					TDF/Emtricitabine (FTC)/EFV	D
307	female	49	159	74	3.9		13.2	21.9	68	103	60	19.4	25	0.77	107.31	74.33	1878	562	20	23.7	110	90	293	9.7						23.7	562	Nevirapine (NVP)	Emtricitabine/TDF					TDF/FTC/NVP	H
308	male	56	167	188	13.9		33.5	20.9	92	141	67	20.1	56	1.04	79.88	91.67	510	350	55	19.4	118	84.7	225	10.2	61.7	62	0.88	96.7	19.4		350	Lopinavir/Ritonavir	Emtricitabine/TDF					TDF/FTC/LPV/rtv	F
312	female	50	161			7	31	25	42			19.3	29	0.47	133.48		651	266	27		135	98.3	464	12.5	34.2	35.6	0.61	124.24			266	Nevirapine (NVP)	Emtricitabine/TDF					TDF/FTC/NVP	H
316	female		155	354	21.9			22.1	59				48	0.67	103.94		1940	1937	43	23.3	130	96.7	65	12.6	70.8	9.2	1	68.95		23.3	1937	Lopinavir/Ritonavir	Emtricitabine/TDF					TDF/FTC/LPV/rtv	F
317	female	69	170	458	27.8	12	19.7	17.7	58	120	76	23.9	31	0.66	117.71	90.67	674	674	29				434	13	3	3	0.45	135.4			674	Nevirapine (NVP)	Emtricitabine/TDF					TDF/FTC/NVP	H
319	male	62	168	348	41.7	14.7	24.8	26	69	116	76	22	33	0.78	118.6	89.33	1851	1820	28				110	8	37.8	34.7	0.78	122.84			1820	Nevirapine (NVP)	Emtricitabine/TDF					TDF/FTC/NVP	H
320	female	55	166	427	43.4	15.7			121.9	186	118	20	45	1.38	46.06	140.67	2239	2239	39	20.7	120	93.3								20.7	2239	Emtricitabine/TDF	Efavirenz					TDF/Emtricitabine (FTC)/EFV	D
321	female	80	157	217	28.8		13.3	15.9	55.5	90	76	32.5	49	0.63	105.33	80.67	762	723	47	27.2	116	90.7	264	13	25.4	26	0.88	78.24		27.2	723	Emtricitabine/TDF	Efavirenz					TDF/Emtricitabine (FTC)/EFV	D
322	female		159	217	27.7		23.5	15.9	57				37	0.64	114		1213	1197	33	21	120	80	79	10						21	1197	Nevirapine (NVP)	Emtricitabine/TDF					TDF/FTC/NVP	H
324	male	66	170	1129	33.7		21.1	29.2	83.1	134	80	22.8	52	0.94	92.84	98	3081	3066	44	20.8									20.8		3066	Emtricitabine/TDF	Efavirenz					TDF/Emtricitabine (FTC)/EFV	D
325	male	73	165						79.4	121	79	26.8	40	0.9	106.46	93	1784	1407	35	22.4	110	90	656	15.3	25	8.9	0.79	116.58	22.4		1407	Emtricitabine/TDF	Efavirenz					TDF/Emtricitabine (FTC)/EFV	D
327	male	64	167	256	19.6		37.7	36.8	77.3	113	84	22.9	39	0.87	108.72	93.67	2326	2311	32	21.2	110	90	133	10	38.9	5	0.7	125.09	21.2		2311	Emtricitabine/TDF	Efavirenz					TDF/Emtricitabine (FTC)/EFV	D
329	female	64	174	226	28.9	9.1	27.5	17	54.8	166	89	21.1	35	0.62	116.82	114.67	1070	1026	32	17.5	139	117	74	9	33	13	0.73	108.97		17.5	1026	Nevirapine (NVP)	Emtricitabine/TDF					TDF/FTC/NVP	H
330	female		157	157	30.5		35.7	21.1	80				41	0.9	79.42		942	301	38	20.3	110	83.3	287	12.2	18.3	10	0.75	101.11		20.3	301	Emtricitabine/TDF						not classifiable/other combinations	J
332	female	45	159			10.3	22.1	7.7	66.4	110	59	17.8	30	0.75	106.96	76	1120	1117	27	13.4	90	70	194		29.2	20.4	0.89	88.82		13.4	1117	Emtricitabine/TDF	Efavirenz					TDF/Emtricitabine (FTC)/EFV	D
334	male			221	19.1		21.1	22.7	66				37	0.75	117.19		2310	2281	31		110	83.3	109	12.8		18	0.87	115			2281	Emtricitabine/TDF	Efavirenz					TDF/Emtricitabine (FTC)/EFV	D
335	male		176	216	28.7	14.3	38	44.9	74				36	0.84	112.64		1862	1857	31	19.4	100	86.7							19.4		1857	Emtricitabine/TDF	Efavirenz					TDF/Emtricitabine (FTC)/EFV	D
337	female	72	152			10.8	22.1	16.7	49	145	89	31.2	36	0.55	120.67	107.67	2587	2586	29	20.3	100	80	35	12.7						20.3	0	Nevirapine (NVP)	3TC/AZT					AZT/3TC/NVP	G
340	male	46	170	176	23		25.7	13.8	89	142	90	15.9	45	1.01	89.41	107.33	1641	1641	41	16.6	110	83.3							16.6		1641	Emtricitabine/TDF	Efavirenz					TDF/Emtricitabine (FTC)/EFV	D
341	female	26	140			12	22.9	17	46	71	54	13.3	63	0.52	101.68	59.67	1121	706	60	13.6			334	9.6						13.6	706	Nevirapine (NVP)	Emtricitabine/TDF					TDF/FTC/NVP	H
343	male	55	165	491	35.1	16.6	37.7	25.4	102.9	111	86	20.2	44	1.16	76.16	94.33	2877	2877	38	20.2	110	83.3	173	13.7	11.6	22.8	0.84	110.86	20.2		2877	Emtricitabine/TDF	Efavirenz					TDF/Emtricitabine (FTC)/EFV	D
346	female	52	167	544	46.3	13	32.2	37.3	48	142	97	18.6	39	0.54	118.87	112	2173	2170	33	20.4	110	90	527	13.3	26.6	25.1	0.52	125.53		20.4	0	Nevirapine (NVP)	Efavirenz	3TC/AZT				not classifiable/other combinations	J
348	male	68	164	790	24.1		34	28	115	161	101	25.3	48	1.3	64.52	121	2615	2613	41	22.7	150	130	281	14					22.7		0	Nevirapine (NVP)	3TC/AZT					AZT/3TC/NVP	G
350	female	63	166	558	48.6	13	27.1	31.1	36	125	68	22.9	43	0.41	126.54	87	2881	2579	35				256			24.5	0.76	101.63			0	Lopinavir/Ritonavir	3TC/AZT					ABC/Lopinavir (LPV)/Ritonavir (rtv)	E
352	female	46	155						96.5	119	81	19.1	43	1.09	62.12	93.67	2154	2117	38	20.4	110	90								20.4	2117	Nevirapine (NVP)	Emtricitabine/TDF					TDF/FTC/NVP	H
353	female	69	168	409	41.9	13.4	22.3	30	82	115	76	24.4	37	0.93	78.51	89	2366	2362	30	17.7	120	93.3	125	11.3	56.1	20.4	0.78	102.01		17.7	2362	Nevirapine (NVP)	Emtricitabine/TDF					TDF/FTC/NVP	H
356	female		156	661	22.2			23	102				33	1.15	62.46		1887	1886	28	21	110	83.3	272	11.7	78	16.9	0.85	93.24		21	1886	Lopinavir/Ritonavir	Emtricitabine/TDF					TDF/FTC/LPV/rtv	F
360	female	51	162				24.9	15.8	55.9	114	59	19.4	36	0.63	115.4	77.33	1933	1673	31	19.1	120	86.7	250	7.7						19.1	1673	Nevirapine (NVP)	Emtricitabine/TDF					TDF/FTC/NVP	H
363	female		158	222	13.9		22.5	19.2	68				32	0.77	102.16		775	614	30	15.6	106	90	117	9.5	5	9.4	0.78	102.01		15.6	614	Emtricitabine/TDF	Efavirenz					TDF/Emtricitabine (FTC)/EFV	D
364	female	53	155	410	36.7	10.9		30	65	140	90	22.1	37	0.73	105.21	106.67	1708	1707	32	20.4	110	90	148	8.3						20.4	1707	Emtricitabine/TDF	Efavirenz					TDF/Emtricitabine (FTC)/EFV	D
365	female	47	146	266	45	9.2	51	49.4	52.3	95	73	22	32	0.59	121.27	80.33	2677	2676	25	22	160	119.3	209	10	21	21.5	0.67	122.11		22	2676	Nevirapine (NVP)	Emtricitabine/TDF					TDF/FTC/NVP	H
366	female	42	158	317	30.2	8.9	22.2	14.5	59	88	54	16.8	43	0.67	107.66	65.33	3139	3030	35	18.8					19.4		0.79	96.68		18.8	3030	Emtricitabine/TDF	Efavirenz					TDF/Emtricitabine (FTC)/EFV	D
367	male	62	178	225	24.8	14.3	24.1	7.9	82	116	78	19.6	32	0.93	108.24	90.67	1662	1661	28				56	9	27.6	19.2	0.89	116.36			1661	Nevirapine (NVP)	Emtricitabine/TDF					TDF/FTC/NVP	H
369	female		158	183	15		15	15	71				50	0.8	85.96		1730	1727	45	23.6	120	93.3	141	13	26.3	10.5	0.84	83.94		23.6	1727	Nevirapine (NVP)	Emtricitabine/TDF					TDF/FTC/NVP	H
373	male		156	577	30.8	14.8	35.1	28.9	95.9				43	1.08	83.62		2576	2575	36	20.5	110	83.3	46	11.7					20.5		2575	Emtricitabine/TDF	Efavirenz					TDF/Emtricitabine (FTC)/EFV	D
375	female	71	160	665	38	10.3	17.7	15.3	65	118	89	27.7	35	0.73	106.7	98.67	1932	1920	29	21.5	110	90	100	10		10.8	0.76	106		21.5	1920	Emtricitabine/TDF	Efavirenz					TDF/Emtricitabine (FTC)/EFV	D
377	female	54	166	536	25.9		8.6	7.3	21.7	96	71	19.6	51	0.25	140.76	79.33	2813	2813	43	15.2	100	86.7	52	15	55.7	43.7	0.63	110.03		15.2	2813	Emtricitabine/TDF	Efavirenz					TDF/Emtricitabine (FTC)/EFV	D
381	female	80	167			10.3	16.7	7.9	42	127	79	28.7	30	0.47	132.54	95	1702	516	25	27.3	120	93.3	514	11.7	36	14.5	0.67	122.17		27.3	0	Nevirapine (NVP)	Lamivudine (3TC)	Abacavir (ABC)				ABC/3TC/NVP	I
382	male	70	170	677	24.2	14.2	32.3	31.7	72	132	80	24.2	53	0.81	101.47	97.33	2224	2217	47	19.7	100	73.3				15.2	0.85	103.76	19.7		2217	Lopinavir/Ritonavir	Emtricitabine/TDF					TDF/FTC/LPV/rtv	F
383	female	49	146	592	25.4		32	43.5	45	126	71	23	42	0.51	118.6	89.33	2785	2785	34	21.1	90	70								21.1	2785	Nevirapine (NVP)	Emtricitabine/TDF					TDF/FTC/NVP	H
384	female	56	168	691	26.4		17.6	9.5	46	92	50	19.8	38	0.52	121.2	64	1524	1520	34	17.7	120	93.3	193	12	22.8	11.7	0.62	117.65		17.7	0	Nevirapine (NVP)	3TC/AZT					AZT/3TC/NVP	G
387	female		165			12.3	26.9	20.9	57				51	0.64	103.32		1771	1771	46	18.4	110	83.3	186	11	10.5	10.8	0.81	87.1		18.4	1771	Emtricitabine/TDF	Efavirenz					TDF/Emtricitabine (FTC)/EFV	D
389	female	44	160	442	28.2	11.7	25.8	17.2	67	137	98	17.2	30	0.76	105.26	111	2363	2359	23	17.2	110	90	58	12	25.8		0.61	127.78		17.2	0	3TC/Stavudine(d4T)/NVP						Stavudine (d4T)/3TC/Nevirapine (NVP)	A
391	female	69	165	340	29.5	10.7	40.2	27	46	91	69	25.3	39	0.52	120.35	76.33	413	278	38	25.7	121	98.3	293							25.7	278	Emtricitabine/TDF	Efavirenz					TDF/Emtricitabine (FTC)/EFV	D
393	female	64	159	220	25		29.3	21.6	73.9	135	75	25.3	43	0.84	85.12	95	2559	2499	36	21.8	90	70	47	8.7	45	24.2				21.8	2499	Emtricitabine/TDF	Efavirenz					TDF/Emtricitabine (FTC)/EFV	D
395	female		161	559	23.6	13.1	29.9	19.8	58	143	86		48	0.66	104.46	105	2761	2752	40	31.2	100	73.3	30	14						31.2	2752	Emtricitabine/TDF	Efavirenz					TDF/Emtricitabine (FTC)/EFV	D
399	female	67	162	342	19	12	20.3	17	42	110	70	25.5	35	0.47	127.97	83.33	1681	1680	30		100	86.7	111	11	27.6	10.2	0.71	114.29			0	Nevirapine (NVP)	3TC/AZT					AZT/3TC/NVP	G
404	male	95	177	203	34.4	17.2	19.2	25.6	91.1	130	92	30.3	40	1.03	90.44	104.67	1982	1806	35	18.2	112	80.7	86	12.8	13.3	8	0.86	112.62	18.2		1806	Emtricitabine/TDF	Efavirenz					TDF/Emtricitabine (FTC)/EFV	D
406	female	42	150	295	23.6		45.3	27.7	100.6	94	66	18.7	54	1.14	54.47	75.33	1241	1227	51	30.7	110	83.3	128	8.1	32.6	20.5	0.93	71.16		30.7	1227	Emtricitabine/TDF	Efavirenz					TDF/Emtricitabine (FTC)/EFV	D
407	male	67	181	346	15.4	15.6	47.6	41.5	58.2	143	63	20.5	37	0.66	123.51	89.67	2275	2275	30	16.8	120	86.7	92	13	31	36.1			16.8		2275	Nevirapine (NVP)	Emtricitabine/TDF					TDF/FTC/NVP	H
410	female	63	150	374	14.1	12.8		26.2	60.2	129	81	28	47	0.68	104.17	97	2324	2063	41	26.7	140	106.7								26.7	2063	Nevirapine (NVP)	Emtricitabine/TDF					TDF/FTC/NVP	H
411	male	65	169	197	24.9	10.9	30.5	23.3	100.1	158	87	22.8	48	1.13	76.43	110.67	925	881	45	20.3	126	107.3	92		53.3	63.8	0.71	113.31	20.3		881	Emtricitabine/TDF						not classifiable/other combinations	J
417	female	54	160	546	19.3	13.6	23.5	21.1	50	122	80	21.1	28	0.56	126.89	94	2168	650	22	21.1	111		267							21.1	0	Nevirapine (NVP)						not classifiable/other combinations	J
418	female		155	310	33.8		17.5	7.9	58				33	0.66	116.06		2043	2042	27	20.8	110	90	219	13.3			0.5	132.64		20.8	0	Nevirapine (NVP)	Nevirapine (NVP)	3TC/AZT				TDF/FTC/NVP	H
422	male	55	174			17.3	23.5	18.3	74	127	74	18.2	35	0.84	113.44	91.67	1988	1987	30	15.2			88	10.7	20	10.6			15.2		1987	Emtricitabine/TDF	Efavirenz					TDF/Emtricitabine (FTC)/EFV	D
423	male		165	416	21.5		16.4	36.5	31.1				40	0.35	156.95		1821	1636	35						23	13	1.28	72.03			1636	Nevirapine (NVP)	Emtricitabine/TDF					TDF/FTC/NVP	H
425	male		165	358	27.4		27.5	35.4	89				39	1.01	93.26		993	763	36				289	16.2							763	Nevirapine (NVP)	Emtricitabine/TDF					TDF/FTC/NVP	H
428	female	40	150			13	34	24	77	123	72	17.8	42	0.87	82.16	89	1631	1630	38	17.3	110	90	179	12	14.4	10	0.66	112.06		17.3	1630	Emtricitabine/TDF	Efavirenz					TDF/Emtricitabine (FTC)/EFV	D
435	female	70	164	285	25.9	9.8	25.4	20.5	70.7	153	93	26	42	0.8	90.93	113	2373	2360	35				241	13.3	29.3		0.62	116.76			0	Nevirapine (NVP)	3TC/AZT					AZT/3TC/NVP	G
437	female	49	160	576	30.6	13	17.8	17.8	56	126	78	19.1	31	0.63	119.52	94	1947	1947	26	17.6	100	86.7								17.6	0	Nevirapine (NVP)	3TC/AZT					AZT/3TC/NVP	G
441	male	80	167			14.8	30.4	30.8	83	129	72	28.7	50	0.94	94.16	91	2354	2319	44	29.8									29.8		0	Efavirenz	3TC/AZT					AZT/3TC/Efavirenz (EFV)	B
444	male	64	185				25.7	14.6	155.7	155	70	18.7	64	1.76	39.98	98.33	2056	2041	58	19.6	190	150					0.92	91.12	19.6		2041	Lopinavir/Ritonavir	Emtricitabine/TDF					TDF/FTC/LPV/rtv	F
445	female	56	156	126	13.3	8.6		10	131	98	77	23	35	1.48	45.4	84	265	254	35	27.1	132	106	7	10	14	23	1.11	64.29		27.1	254	Lamivudine (3TC)	Emtricitabine/TDF	Efavirenz	Abacavir (ABC)			not classifiable/other combinations	J
447	female	69	149			14.3	18.1	16	56	93	81	31.1	23	0.63	126.43	85	773	661	21	21.6	113	84.3	278	10.2	24.3	16.8	0.45	143.23		21.6	661	Nevirapine (NVP)	Emtricitabine/TDF					TDF/FTC/NVP	H
452	male	63	176				37.4	43.6	85	145	80	20.3	49	0.96	92.44	101.67	2058	2057	44	19	100	86.7	45	11	25.1	16	0.94	98.21	19		2057	Nevirapine (NVP)	Emtricitabine/TDF					TDF/FTC/NVP	H
454	female	47	157	300	23.3	13.9	28.8	27	66.7			19.1	41	0.75	99.01		2251	2245	35	19.1	120	93.3	268	14.3	36.3	26.7	0.97	75.67		19.1	0	Nevirapine (NVP)	3TC/AZT					AZT/3TC/NVP	G
455	female	51	160				40.7	37.1	106.4	114	72	19.9	41	1.2	56.09	86	2103	2083	35	22.3	100	73.3	214	11	14.6	11.2	0.57	120.17		22.3	2083	Nevirapine (NVP)	Emtricitabine/TDF					TDF/FTC/NVP	H
459	male	55	166	451	19.6	12.3	14	13.6	89.5	157	78	20	64	1.01	78.24	104.33	2635	2634	57	20.3	180	126.7	98		13	16.5	0.92	92.12	20.3		2634	Emtricitabine/TDF	Efavirenz					TDF/Emtricitabine (FTC)/EFV	D
461	male	59	163	216	32.7	11		16	86	125	85	22.2	43	0.97	95.22	98.33	2117	2103	37	18.1	90	70	128	11	50.3	24.1	1.22	75.27	18.1		2103	Emtricitabine/TDF	Efavirenz					TDF/Emtricitabine (FTC)/EFV	D
462	female	95	168				18.5	11.6	48	132	84	33.7	49	0.54	110.81	100	2096	2073	43				248								2073	Emtricitabine/TDF	Efavirenz					TDF/Emtricitabine (FTC)/EFV	D
465	female		160	495	21		18	28	65				35	0.73	106.7		1596	1589	30	19.5	110	83.3	175	11.3						19.5	1589	Nevirapine (NVP)	Emtricitabine/TDF					TDF/FTC/NVP	H
467	female	60	155	459	20.5	9.3	34.7	26.5	61	96	66	25	46	0.69	104.4	76	1686	224	41	24.1	100	80	409	13						24.1	224	Emtricitabine/TDF	Efavirenz					TDF/Emtricitabine (FTC)/EFV	D
469	male	49	180						131	95	60	15.1	47	1.48	55.55	71.67	4578	2291	40	12.3	90	70		5.7	68	22.6	1.42	61.34	12.3		0	Lopinavir/Ritonavir	Lamivudine (3TC)	Abacavir (ABC)				ABC/Lopinavir (LPV)/Ritonavir (rtv)	E
478	male	50	179	53	12.5	11.6	41.6	32.4	76.6	126	81	15.6	37	0.87	110.25	96	1456	1440	33	14.4	120	93.3							14.4		1440	Emtricitabine/TDF	Efavirenz					TDF/Emtricitabine (FTC)/EFV	D
480	female	50	150	639	31.6		27.2	24.2	64.9	134	79	22.2	40	0.73	103.02	97.33	1596	1146	36	22.7	128	94.7								22.7	1146	Emtricitabine/TDF	Efavirenz					TDF/Emtricitabine (FTC)/EFV	D
482	female	47	157				19.2	26.9	63	117	62	19.1	37	0.71	108.8	80.33	622	569	35	17.9	94	70.7		6.3						17.9	569	Nevirapine (NVP)	Emtricitabine/TDF					TDF/FTC/NVP	H
484	male	51	156	359	32.1	13.6	41	39.6	83	111	69	21	38	0.94	102.44	83	428	379	37	21.8	90	86	309	10.8		974.9	0.82	112.97	21.8		379	Emtricitabine/TDF	Efavirenz					TDF/Emtricitabine (FTC)/EFV	D
486	male	53	180	337	19.4	14.8	15.4	14.3	74	100	68	16.4	46	0.84	105	78.67	1526	1522	42	14.8			238	13	30.2	29.7	0.89	105.46	14.8		1522	Emtricitabine/TDF	Efavirenz					TDF/Emtricitabine (FTC)/EFV	D
489	female	59	148						181.9	152	98	26.9	41	2.06	29.18	116	517	511	39	21	98	74	276	6.4		43	2.63	22.03		21	0	Lamivudine (3TC)	Efavirenz	Abacavir (ABC)				Abacavir (ABC)/3TC/EFV	C
493	female	76	173	426		13	20	18	58	99	61	25.4	42	0.66	108.95	73.67	2999	2970	34	17.4	110	83.3	51		15		0.62	117.65		17.4	2970	Lopinavir/Ritonavir	Emtricitabine/TDF					TDF/FTC/LPV/rtv	F
495	female		159						54.1				45	0.61	109.48		2407	2183	38		110	83.3									2183	Emtricitabine/TDF	Efavirenz					TDF/Emtricitabine (FTC)/EFV	D
498	female		160	293	45.6	11.9	28.7	33.5	60				30	0.68	117.38		1732	630	25				1197	13.3		8.6	0.67	122.17			630	Emtricitabine/TDF	Efavirenz					TDF/Emtricitabine (FTC)/EFV	D
506	female	87	160	640	37.1	12.2	20.6	19.7	57	160	106	34	45	0.64	107.77	124	1459	1423	41	31.6	151	113.7	698	11.4						31.6	1423	Emtricitabine/TDF	Efavirenz					TDF/Emtricitabine (FTC)/EFV	D
508	male	55	170	227	24.9	12.3	48.4	42.3	66	124	78	19	53	0.75	104.73	93.33	1746	1731	48		90	70	197	11.3			0.95	94.27			1731	Emtricitabine/TDF	Efavirenz					TDF/Emtricitabine (FTC)/EFV	D
509	male	64	176				67.3	27.3	63	170	107	20.7	42	0.71	115.72	128	2238	2207	36				161	13.3	23		0.75	118.01			0	Nevirapine (NVP)	3TC/AZT					AZT/3TC/NVP	G
510	female	70	161	376	34.6	12.3	35	31.9	87	131	87	27	59	0.98	63.14	101.67	2348	2338	53	22			169	11.2	34.3		0.6	104.06		22	2338	Lopinavir/Ritonavir	Emtricitabine/TDF					TDF/FTC/LPV/rtv	F
511	male	54	167			14.2	21.9	19.3	51.4	111	80	19.4	40	0.58	127.53	90.33	1171	1037	37	18.3	108	84	142	13.3	151.4	184.8	0.66	123.51	18.3		1037	Emtricitabine/TDF	Efavirenz					TDF/Emtricitabine (FTC)/EFV	D
513	female	85	156						68	123	78	34.9	56	0.77	86.31	93	1071	1053	53	20.1	90	71.3	36		35.1	27.9	0.5	110.5		20.1	0	Lamivudine (3TC)	Efavirenz	Abacavir (ABC)				Abacavir (ABC)/3TC/EFV	C
514	female	74	165			11.8	20.6	14.1	71	152	107	27.2	29	0.8	99.63	122	1916	1915	24	25	120	93.3	512	15	14.8					25	0	3TC/Stavudine(d4T)/NVP						Stavudine (d4T)/3TC/Nevirapine (NVP)	A
515	female	55	150	476	24	11.6	22	28	47	138	85	24.4	41	0.53	117.93	102.67	1179	1169	38	19.1	136	98	180	10.5	36	34	0.66	112.06		19.1	1169	Emtricitabine/TDF	Efavirenz					TDF/Emtricitabine (FTC)/EFV	D
516	female	46	157	493	25.4		25.3	18.6	75	109	70	18.7	47	0.85	81.59	83	2133	2130	41	17	110	83.3	166							17	2130	Emtricitabine/TDF	Efavirenz					TDF/Emtricitabine (FTC)/EFV	D
519	male	56	173	380	23.9	13.9	28.7	21.8	82.2	114	76	18.7	57	0.93	90.8	88.67	3057	2841	49				233								2841	Lopinavir/Ritonavir	Emtricitabine/TDF					TDF/FTC/LPV/rtv	F
520	male	53	167	334	34.6	14.2	28.2	21.1	78	122	70	19	34	0.88	112.07	87.33	625	596	32	19.4	128	94.7	167	13	43	34	0.67	127.14	19.4		596	Emtricitabine/TDF	Efavirenz					TDF/Emtricitabine (FTC)/EFV	D
521	female	56	161	523	41.6	13.8	85	62	48	123	90	21.6	40	0.54	118.04	101	2508	1967	33					13.4	33.9		0.5	127.17			1967	Emtricitabine/TDF	Efavirenz					TDF/Emtricitabine (FTC)/EFV	D
525	female	57	154	1081	42.6	14.2	21.8	31.9	71.1	106	67	24	31	0.8	98.24	80	1165	1158	27	25.7	113	86.3	568	11.3	14.9	9.6	0.55	128.54		25.7	1158	Nevirapine (NVP)	Emtricitabine/TDF					TDF/FTC/NVP	H
526	female	58	160	255	20.9	13.3	16.4	32.3	63	123	52	22.7	60	0.71	92.57	75.67	2055	2055	54	16.4	110	90								16.4	2055	Nevirapine (NVP)	Emtricitabine/TDF					TDF/FTC/NVP	H
530	female	50	158	279	18	10.6	14.2	26.2	94	109	70	20	39	1.06	66.09	83	2161	2160	33	20.8	100	80	183	12		23.8	0.87	87.53		20.8	2160	Lopinavir/Ritonavir	Emtricitabine/TDF					TDF/FTC/LPV/rtv	F
531	male	63	173	328	46.1	12.3	25.3	18.5	96	103	56	21	44	1.08	83.03	71.67	1574	1559	39	20	110	83.3	30	8.9	13.4				20		1559	Emtricitabine/TDF	Efavirenz					TDF/Emtricitabine (FTC)/EFV	D
532	female	81	165	155	24.4		25.9	27.7	59.6	123	82	29.8	43	0.67	107.66	95.67	1945	1819	38	23.1	110	90	284	10.5						23.1	1819	Emtricitabine/TDF	Efavirenz					TDF/Emtricitabine (FTC)/EFV	D
534	female	71	156			10.1			98	164	85	29.2	65	1.11	52.07	111.33	2239	2231	59	24.7	130	96.7								24.7	0	Nevirapine (NVP)	Lamivudine (3TC)	Abacavir (ABC)				ABC/3TC/NVP	I
535	female	74	163	345	37	12.3	27.4	30	58	102	74	27.9	37	0.66	112.85	83.33	1711	1708	32		80	66.7	37	9.3	145	29.3	0.75	105.47			1708	Emtricitabine/TDF	Efavirenz					TDF/Emtricitabine (FTC)/EFV	D
539	male	78	177	212	9.6	13.9	27.4	36.4	70.1	107	67	24.9	33	0.79	117.98	80.33	1920	422	27	21.5	110	76.7							21.5		422	Emtricitabine/TDF	Efavirenz					TDF/Emtricitabine (FTC)/EFV	D
543	female	71	167			12.1	18.1	8.5	60.3	133	88	25.5	36	0.68	112.53	103	2323	2319	30				207	12.6		19.9	0.77	103.61			0	Nevirapine (NVP)	3TC/AZT					AZT/3TC/NVP	G
545	female	89	165	1122	49			22.6	63.6	121	79	32.7	44	0.72	101.85	93	2674	2240	37	25	110	83.3								25	2240	Nevirapine (NVP)	Emtricitabine/TDF					TDF/FTC/NVP	H
547	female		162	691	24.8	13	16.7	12.1	85	141	75		43	0.96	72.43	97	540	526	41	30.5	127	100.3	807	13	35.6	42.7	0.94	75.35		30.5	526	Lopinavir/Ritonavir	Emtricitabine/TDF					TDF/FTC/LPV/rtv	F
548	male	85	174	861	24.3	15	30.1	29.3	92	128	79	28.1	46	1.04	85.7	95.33	2037	2036	40	22.5	128	95.3	289	10	46	20.2	1	93.73	22.5		0	Nevirapine (NVP)	3TC/AZT					AZT/3TC/NVP	G
549	female	120	165	290	27.3		20.3	22.7	104	204	129	44.1	54	1.18	52.24	154	1563	1335	50	29.4	110	83.3	245	12						29.4	1335	Emtricitabine/TDF	Efavirenz					TDF/Emtricitabine (FTC)/EFV	D
550	female	50	155	346	37.3	12.3	24.2	19.1	71.3	107	60	20.8	28	0.81	98.84	75.67	515	488	27	19.6	97	71	243	9.9	20	5.2	0.72	114.76		19.6	488	Nevirapine (NVP)	Emtricitabine/TDF					TDF/FTC/NVP	H
551	female	62	157	531	31.9	12.3	31.6	27.4	75.2	106	69	25.2	37	0.85	87.53	81.33	2521	1133	30	23.5										23.5	1133	Nevirapine (NVP)	Emtricitabine/TDF					TDF/FTC/NVP	H
554	female	61	167	574	30.6	13	21.8	10.1	71	126	82	21.9	33	0.8	96.87	96.67	692	676	31	18.6	120	84	101		34.6	19.6	0.59	122.13		18.6	676	Nevirapine (NVP)	Emtricitabine/TDF					TDF/FTC/NVP	H
556	male	61	172				26.7	49.1	70	198	99	20.6	48	0.79	106.18	132	2078	2071	42				149	10	29	15.8	0.94	99.6			2071	Nevirapine (NVP)	Emtricitabine/TDF					TDF/FTC/NVP	H
557	female	62	152				27.9	19	55	107	72	26.8	34	0.62	117.65	83.67	1178	1155	31	23.4	100	73.3	72	11.3	23.7	10.6	0.82	95.35		23.4	1155	Emtricitabine/TDF	Efavirenz					TDF/Emtricitabine (FTC)/EFV	D
560	female	50	153				33.1	26.7	49.6	117	79	21.4	44	0.56	113.4	91.67	766	677	42	23.1	114	88								23.1	677	Emtricitabine/TDF	Efavirenz					TDF/Emtricitabine (FTC)/EFV	D
561	female	89	173				31.9	24.5	35.7	146	106	29.7	24	0.4	145.78	119.33	739	660	22	21.7	115	86.3	361	9.9	53.9	41.1	2.02	34.15		21.7	660	Emtricitabine/TDF	Efavirenz					TDF/Emtricitabine (FTC)/EFV	D
562	female		169	452	31.7	12.3		21.2	65.1				34	0.74	105.7		2564	2564	27	23.1	120	100								23.1	0	Nevirapine (NVP)	3TC/AZT					AZT/3TC/NVP	G
564	female	60	160	367	27	14		30.5	63	131	84	23.4	33	0.71	111.9	99.67	618	604	31	23.4	146	111.3			24.5	19.2	0.72	111.58		23.4	604	Nevirapine (NVP)	Emtricitabine/TDF					TDF/FTC/NVP	H
565	male	57	165			14.4	68.6	30.2	80	120	73	20.9	28	0.9	115.82	88.67	781	768	26	18.4	100	82	23	11.2	110	56.4			18.4		768	Emtricitabine/TDF	Efavirenz					TDF/Emtricitabine (FTC)/EFV	D
568	female	45	147	207	14.3		28.2	14.4	92	120	64	20.8	48	1.04	63.48	82.67	211	113	47	23.6	139	75	156	13.3						23.6	113	Emtricitabine/TDF	Efavirenz					TDF/Emtricitabine (FTC)/EFV	D
571	female	68	159	317	24.7	13.4			73	166	96	26.9	51	0.82	82.85	119.33	1331	1160	48	23.7	185	136.3								23.7	1160	Emtricitabine/TDF	Efavirenz					TDF/Emtricitabine (FTC)/EFV	D
577	female	81	161			14	26.4	27.1	59	121	71	31.2	39	0.67	110.73	87.67	553	531	38	28.9	123	97.7	253	13.9			0.71	108.04		28.9	531	Emtricitabine/TDF	Efavirenz					TDF/Emtricitabine (FTC)/EFV	D
579	female	62	153	166	19	10.2	43.1	32.8	65	141	91	26.5	31	0.73	109.74	107.67	482	476	29	25.6	116	92	329	13						25.6	476	Nevirapine (NVP)	Emtricitabine/TDF					TDF/FTC/NVP	H
580	male	70	171			14.7	33.6	42.6	105.2	192	102	23.9	40	1.19	75.95	132	1667	1667	36	19.5	160	120							19.5		1667	Nevirapine (NVP)	Emtricitabine/TDF					TDF/FTC/NVP	H
584	female	64	160			13	17.6	20.1	76	139	97	25	38	0.86	85.69	111	1999	1992	33	25	120	93.3	108	12.6						25	0	Nevirapine (NVP)	3TC/AZT					AZT/3TC/NVP	G
586	female	58	151	420	24.5	15	31.1	26.2	71.2	172	94	25.4	50	0.8	85.96	120	2918	2886	42				116	7.6		13	5.2	9.46			2886	Nevirapine (NVP)	Emtricitabine/TDF					TDF/FTC/NVP	H
590	male	86	170			14.8	42.6	59.5	74	145	81	29.8	38	0.84	111.07	102.33	1886	1885	33	27.3	130	96.7	174	14.8	150	151			27.3		0	Nevirapine (NVP)	3TC/AZT					AZT/3TC/NVP	G
593	female	67	163	378	16	11.9	22.1	18.3	76.4	136	70	25.2	41	0.86	83.91	92	1336	721	38	25.1	133	95.7	438	12.7			0.73	104.47		25.1	721	Emtricitabine/TDF	Efavirenz					TDF/Emtricitabine (FTC)/EFV	D
595	male	90	170	341	28.7	15	34.9	43.8	83.5	135	89	31.1	38	0.94	102.44	104.33	1166	1153	35	26	107	83.7	68	13.5	34.5	35.7	0.72	120.86	26		1153	Emtricitabine/TDF	Efavirenz					TDF/Emtricitabine (FTC)/EFV	D
597	male		174	178	26	14.3	21	13.7	74				53	0.84	99.96		2482	2442	47				15	11.9		10	0.67	114.42			0	Nevirapine (NVP)	3TC/AZT					AZT/3TC/NVP	G
599	female		156	397	19	12.1		18.5	73.7				35	0.83	91.36		611	594	33	16.4	94	73.3		9.7	35.1	23.4	0.42	134.67		16.4	594	Lopinavir/Ritonavir	Emtricitabine/TDF					TDF/FTC/LPV/rtv	F
601	female	90	166	396	21.8	13.5	30	27.3	77	131	92	32.7	40	0.87	83.33	105	2966	2966	32	25.8	130	103.3								25.8	0	Lopinavir/Ritonavir	3TC/AZT					ABC/Lopinavir (LPV)/Ritonavir (rtv)	E
603	female	73	153	368	23.2	11.9	20.8	9.6	58	98	64	31.2	32	0.66	116.88	75.33	811	763	30	28.2	101	73	350		19.9	9.2	1.4	50.29		28.2	763	Emtricitabine/TDF	Efavirenz					TDF/Emtricitabine (FTC)/EFV	D
604	female	45	160	273	25.3	12.3	21.5	15.2	62.1	101	63	17.6	41	0.7	107.62	75.67	2348	2304	35				73								2304	Nevirapine (NVP)	Emtricitabine/TDF					TDF/FTC/NVP	H
605	female		161	497	52	11	21	14.7	56.3				43	0.64	109.29		751	727	41	19.3	129	92.3	301	13.3	32.8	12.6	0.62	112		19.3	727	Emtricitabine/TDF	Efavirenz					TDF/Emtricitabine (FTC)/EFV	D
610	female	75	161	460	20.4	13.6	20.9	25.4	63	107	69	28.9	24	0.71	119.21	81.67	1483	153	20	24.3	110	90	598	15.7						24.3	153	Nevirapine (NVP)	Emtricitabine/TDF					TDF/FTC/NVP	H
611	male	61	165			15.3	34.1	42.2	81	207	94	22.4	69	0.92	84.56	131.67	1666	1665	65	23.1	110	90	686	13					23.1		0	Nevirapine (NVP)	3TC/AZT					AZT/3TC/NVP	G
612	female	59	161	469	23.5		29.9	20.7	55.5	103	67	22.8	44	0.63	109.09	79	2407	1216	38				387	14	10.7	14.7	0.52	121.05			1216	Emtricitabine/TDF	Efavirenz					TDF/Emtricitabine (FTC)/EFV	D
613	female	79	202	1022	36	12.1	22.3	20.4	47			19.4	32	0.53	125.63		1638	1540	27				115	11.6	19.3	10.5	0.5	132.64			1540	Emtricitabine/TDF	Efavirenz					TDF/Emtricitabine (FTC)/EFV	D
615	female	47	162	152	29	14	23.3	21.2	85	114	69	17.9	37	0.96	75.55	84	2032	2032	32	17.9	120	100								17.9	0	3TC/Stavudine(d4T)/NVP						Stavudine (d4T)/3TC/Nevirapine (NVP)	A
619	female	45	161			7.2	46.1	17.9	58	92	53	17.4	35	0.66	114.45	66	223	111	34	20.8	100	72.7	33	8.8	82	20	0.89	84.56		20.8	111	Emtricitabine/TDF	Efavirenz					TDF/Emtricitabine (FTC)/EFV	D
627	female	52	154			12	38.7	50.6	66	102	61	21.9	35	0.75	103.27	74.67	973	955	32	24	136	101.3	106	11.5	20	16.2	0.79	99.05		24	955	Nevirapine (NVP)	Emtricitabine/TDF					TDF/FTC/NVP	H
628	male	73	175	502	17.7	14.1	19.5	30.9	138.1	168	113	23.8	50	1.56	51.04	131.33	750	719	48		169	123	354			18	1.97	39.03			0	Lamivudine (3TC)	Efavirenz	Abacavir (ABC)				Abacavir (ABC)/3TC/EFV	C
629	female	56	171	324	33.3	13.2	27.6	32.9	59	109	63	19.2	55	0.67	98.95	78.33	1852	444	50	27.7	160	126.7	635	12.9						27.7	444	Emtricitabine/TDF	Efavirenz					TDF/Emtricitabine (FTC)/EFV	D
630	male	57	167	250	28	11.6	29.2	30.2	79.2	107	79	20.4	32	0.89	113.13	88.33	709	700	30	17.6	100	84.7	100		72.1	57.3	0.91	112.69	17.6		700	Emtricitabine/TDF	Efavirenz					TDF/Emtricitabine (FTC)/EFV	D
632	female		153				22	25.7	63.4				35	0.72	108.49		1085	1055	32	25.2										25.2	1055	Emtricitabine/TDF	Efavirenz					TDF/Emtricitabine (FTC)/EFV	D
636	female	84	157	457	21.5		30.2	39.2	86	120	72	34.1	34	0.97	76.2	88	381	147	33	34.9	149	113.7								34.9	147	Nevirapine (NVP)	Emtricitabine/TDF					TDF/FTC/NVP	H
639	female		159	313	15.1		30.1	21.3	76				49	0.86	79.32		1280	1266	45	21.8	110	83.3	82	11.9	25.1	5	0.76	94.73		21.8	1266	Emtricitabine/TDF	Efavirenz					TDF/Emtricitabine (FTC)/EFV	D
640	female	84	157	583	32.9		23.2	29	71	123	73	34.1	35	0.8	95.52	89.67	1443	1428	31	22.3	110	90	173	10.6	21.3	10.5	0.5	128.96		22.3	1428	Nevirapine (NVP)	Emtricitabine/TDF					TDF/FTC/NVP	H
642	female	62	158	590	39.3			21.9	64			24.8	49	0.72	98.33		665	562	48	24	128	94	249	10.7	28.4	19.1	0.79	88.52		24	562	Emtricitabine/TDF	Efavirenz					TDF/Emtricitabine (FTC)/EFV	D
644	female		155	354	21.9			22.1	59				48	0.67	103.94		1940	1937	43	23.3	130	96.7	65	12.6	70.8	49.1	1.1	61.44		23.3	1937	Lopinavir/Ritonavir	Emtricitabine/TDF					TDF/FTC/LPV/rtv	F
646	female	76	170	499	20	11.4	21.8	23.1	63.1	112	82	26.3	44	0.71	103.58	92	1472	1197	39	20.1	90	70	336	10.7						20.1	1197	Emtricitabine/TDF	Efavirenz					TDF/Emtricitabine (FTC)/EFV	D
648	female	77	166	370	33.5			276.7	95	154	98	27.9	37	1.07	66.27	116.67	1972	1972	32	31.2	110	90								31.2	0	Efavirenz	3TC/AZT					AZT/3TC/Efavirenz (EFV)	B
649	female	56	155	518	32.1		33.5	47.4	49.7	123	71	23.3	43	0.56	114.2	88.33	2457	2457	40	23.3	100	80	665							23.3	2457	Emtricitabine/TDF	Efavirenz					TDF/Emtricitabine (FTC)/EFV	D
655	male	70	170	504	26			93.4	69.4	147	74	24.2	55	0.78	101.62	98.33	1991	1991	50	24.2	120	93.3	30	11.7	125	23.3	0.9	99.24	24.2		0	Nevirapine (NVP)	3TC/AZT					AZT/3TC/NVP	G
658	female	45	161	251	28.5	11.5	23.5	20.5	56	133	75	17.4	47	0.63	106.82	94.33	1977	1480	41	17	110	83.3	232	11	37.7	10.1	0.54	117.21		17	1480	Nevirapine (NVP)	Emtricitabine/TDF					TDF/FTC/NVP	H
659	female	67	167	753	33.2			29	55	94	62	24	37	0.62	115.19	72.67	2483	2455	31	14.3			93		50.8		0.5	128.96		14.3	2455	Nevirapine (NVP)	Emtricitabine/TDF					TDF/FTC/NVP	H
662	male	58	167	237	40.5	13.3		23.3	87	123	66	20.8	53	0.98	87.66	85	2967	2808	45				226	13.3							2808	Lopinavir/Ritonavir	Emtricitabine/TDF					TDF/FTC/LPV/rtv	F
663	female		164	184	18.2			11.7	47				36	0.53	122.15		1659	1640	32	19.7	110	83.3	139	12.5	21.6	13.5	0.5	128.06		19.7	0	Nevirapine (NVP)	3TC/AZT					AZT/3TC/NVP	G
667	female	71	178	716	36.2			17.3	50	142	93	22.4	37	0.56	119.12	109.33	2054	2053	32	19.6	120	93.3	189	14		16.1	0.54	124.86		19.6	0	Nevirapine (NVP)	3TC/AZT					AZT/3TC/NVP	G
669	female	64	160	371	30.8		45.6	71.8	52	120	84	25	27	0.59	125.61	96	1524	1518	23	31.3	116	82.7	114	11.3	39	22	0.96	83.36		31.3	0	Nevirapine (NVP)	3TC/AZT					AZT/3TC/NVP	G
670	male		163	543	31.9		39.2	24.8	77				43	0.87	105.7		200	162	42	23.7	119	97	255	16					23.7		162	Emtricitabine/TDF	Efavirenz					TDF/Emtricitabine (FTC)/EFV	D
674	female	46	149	534	39.9	12.9	32.3	35.3	40	128	85	20.7	50	0.45	116.83	99.33	559	539	48	23.9	122	92.7	170	13.3	28.8	23.3	0.75	94.26		23.9	539	Emtricitabine/TDF	Efavirenz					TDF/Emtricitabine (FTC)/EFV	D
676	female		134	389	26		20.5	17.7	73				53	0.82	81.7		1060	1060	51	25	100	77.3								25	1060	Emtricitabine/TDF	Efavirenz					TDF/Emtricitabine (FTC)/EFV	D
677	female	66	154				29.7	26.4	54	137	92	27.8	35	0.61	117.45	107	1285	464	31	21.1	130	96.7	383	12.9	19.5	29	0.66	117.71		21.1	464	Emtricitabine/TDF	Efavirenz					TDF/Emtricitabine (FTC)/EFV	D
680	male		166	174	32.6	14.1	38.2	37	68				53	0.77	103.6		1662	1642	48	19.6	100	73.3	133	12.7	24.8	20.3	0.82	104.57	19.6		1642	Emtricitabine/TDF	Efavirenz					TDF/Emtricitabine (FTC)/EFV	D
681	male	72	164	479	44.9	14.9	35.8	63.1	61	128	85	26.8	43	0.69	116.27	99.33	1568	1498	39	28.3	130	107.3							28.3		0	Nevirapine (NVP)	3TC/AZT					AZT/3TC/NVP	G
682	male	60	166	233	20.9		76.4	61.5	71	159	91	21.8	64	0.8	94.4	113.67	1721	1718	60	18.9	120	86.7	104	10.7	32.6	30.9	1.06	75.9	18.9		1718	Emtricitabine/TDF	Efavirenz					TDF/Emtricitabine (FTC)/EFV	D
683	male		167	394	28.7	13.3	23.3	20.4	68.2				38	0.77	115.12		1308	1265	35	19.4	108	85.3	113	13	41.8	38.5	0.61	129.38	19.4		1265	Emtricitabine/TDF	Efavirenz					TDF/Emtricitabine (FTC)/EFV	D
687	male		172	242	19.9		25.1	22.9	76				50	0.86	101.11		554	535	49	21.6	144	110	351	12.5	27.8	22.4	0.59	118.88	21.6		535	Emtricitabine/TDF	Efavirenz					TDF/Emtricitabine (FTC)/EFV	D
688	female		163	622	24		15.8	13.6	48				29	0.54	127.52		1521	1505	25	20.7	100	73.3	280	13.3	19.4	9.9	0.66	122.77		20.7	0	Nevirapine (NVP)	3TC/AZT					AZT/3TC/NVP	G
689	female	105	160	678	30	13	21.9	22.2	57	184	106	41	53	0.64	101.88	132	1310	1291	49	31.6	127	95.7	47	9.3	25.5	9.9	0.87	78.22		31.6	1291	Nevirapine (NVP)	Emtricitabine/TDF					TDF/FTC/NVP	H
691	male	50	164				42.9	36.8	81	114	72	18.6	42	0.92	102.22	86	1374	1302	38	19.3	110	83.3	30	15.1					19.3		1302	Emtricitabine/TDF	Efavirenz					TDF/Emtricitabine (FTC)/EFV	D
692	female	78	154	449	34.1		33.6	23.1	68	142	81	32.9	57	0.77	85.71	101.33	1673	1670	53	24	100	73.3	241	12		29.5	0.58	105.23		24	1670	Nevirapine (NVP)	Emtricitabine/TDF					TDF/FTC/NVP	H
695	female		165	269	25		33.6	18.9	83.7				42	0.95	73.87		1799	1795	38	27.5	120	93.3	161	11.3		14.5	0.88	83.23		27.5	1795	Emtricitabine/TDF	Efavirenz					TDF/Emtricitabine (FTC)/EFV	D
696	female		169	142	41.7		33.6	23.1	68				59	0.77	84.51		1694	511	55	22.4	110	76.7	95	12.1	21	9.4	0.82	80.56		22.4	511	Nevirapine (NVP)	Emtricitabine/TDF					TDF/FTC/NVP	H
698	male	92	181			15.1	33.4	34.5	86.7	139	78	28.1	49	0.98	90.16	98.33	2409	2252	42	25.6	120	86.7	358	13.3					25.6		2252	Emtricitabine/TDF	Efavirenz					TDF/Emtricitabine (FTC)/EFV	D
700	female	78	159	200	27.5		23.6	19	69			30.9	44	0.78	92.45		2024	1656	39	24.5	100	80								24.5	1656	Emtricitabine/TDF	Efavirenz					TDF/Emtricitabine (FTC)/EFV	D
701	female	67	155	278	15.8		55.7	33.9	93	121	85	27.9	47	1.05	63.2	97	905	721	45		113	91	202	14.1	117.5	231.5	0.61	109.48			721	Emtricitabine/TDF	Efavirenz					TDF/Emtricitabine (FTC)/EFV	D
702	male		160				14.5	78	110				37	1.24	73.8		1186	1170	34	22.3	107	73	274	7	43	17	1.23	76.12	22.3		0	Lamivudine (3TC)	Efavirenz	Abacavir (ABC)				Abacavir (ABC)/3TC/EFV	C
705	male	64	172	131	19.2	14.8	35.9	30.2	97.7	130	101	21.6	43	1.1	81.78	110.67	2305	2303	36	19.6	110	83.3	30	15					19.6		0	Efavirenz	3TC/AZT					AZT/3TC/Efavirenz (EFV)	B
708	female	60	156				51.1	41.4	111			24.7	57	1.25	47.71		1936	1933	51	22.2	130	103.3	183	12.6	32.5	5	0.77	89.4		22.2	1933	Nevirapine (NVP)	Emtricitabine/TDF					TDF/FTC/NVP	H
709	male		165	276	23.5	15.3	63.4	157.1	88				35	0.99	98.27		1161	1146	32	25.7	110	83.3	216	15.5	7.3	5.1	0.63	130.39	25.7		1146	Emtricitabine/TDF	Efavirenz					TDF/Emtricitabine (FTC)/EFV	D
711	male	66	165				22.3	10.6	64	121	73	24.2	43	0.72	114.25	89	2542	2542	36	20.2			39	7.7		11	0.09	282.09	20.2		2542	Emtricitabine/TDF	Efavirenz					TDF/Emtricitabine (FTC)/EFV	D
712	female	76	160	155	14.7	13.2	17.7	26.1	41	141	72	29.7	31	0.46	132.55	95	1841	1835	26	29.7	120	80	199	13						29.7	0	Nevirapine (NVP)	3TC/AZT					AZT/3TC/NVP	G
713	male	50	171	436	14		48	67	73	150	85	17.1	46	0.82	106.05	106.67	961	932	43	18.5	110	76.7	170	12.3					18.5		932	Emtricitabine/TDF	Efavirenz					TDF/Emtricitabine (FTC)/EFV	D
716	female	89	159	605	30.3	10.7	16.1	14.8	90	178	126	35.2	44	1.02	66.84	143.33	2278	2277	38				21	9	32.3	5	0.88	83.35			2277	Lopinavir/Ritonavir	Emtricitabine/TDF					TDF/FTC/LPV/rtv	F
717	male	60	167	58	8.3	12.3	32.8	28.2	49	113	88	21.5	36	0.55	134.06	96.33	2361	2361	30	19.4	110	76.7							19.4		2361	Emtricitabine/TDF	Emtricitabine/TDF	Efavirenz	Efavirenz			TDF/Emtricitabine (FTC)/EFV	D
718	female	61	150	215	18.5		27.9	20.1	55	117	84	27.1	25	0.62	125.33	95	280	264	24	28.4	118	95.3	183	12.9						28.4	264	Emtricitabine/TDF	Efavirenz					TDF/Emtricitabine (FTC)/EFV	D
719	female	71	166	603	30.6	13.4	31.6	29.1	68	148	95	25.8	47	0.77	91.95	112.67	2347	2223	41	24.7	110	90								24.7	2223	Emtricitabine/TDF						not classifiable/other combinations	J
722	female	56	150	290	20.1		41.1	57.2	59	92	53	24.9	24	0.67	123.03	66	225	198	23	27.1	96	68	203	11.9	42.1	60.7	0.54	133.01		27.1	198	Nevirapine (NVP)	Emtricitabine/TDF					TDF/FTC/NVP	H
724	female	73	152	226	16.7	11.2	18	15.6	47	141	83	31.6	35	0.53	123.01	102.33	2694	2655	27	21.2	110	90								21.2	0	Nevirapine (NVP)	3TC/AZT					AZT/3TC/NVP	G
725	female	40	156	426	20.1	11.8	50.8	32.8	56	118	85	16.4	36	0.63	115.4	96	1122	1106	33	16.6	100	86.7	233	12.2	10.8	8.3	0.66	116.06		16.6	1106	Emtricitabine/TDF	Efavirenz					TDF/Emtricitabine (FTC)/EFV	D
731	female		161	96	29.2	10.7	97.6	53.7	53				41	0.6	113.22		484	469	40	15.4	103	73	37		140.4	54.6	0.59	114.65		15.4	469	Emtricitabine/TDF	Efavirenz					TDF/Emtricitabine (FTC)/EFV	D
734	female	68	159	180	16.7	9	39.8	27.3	68	157	90	26.9	41	0.77	95.91	112.33	1036	1019	38	24.9	183	137.7	20	9	34	20	0.63	113.79		24.9	1019	Nevirapine (NVP)	Emtricitabine/TDF					TDF/FTC/NVP	H
735	female		171				25.1	16.5	60				53	0.68	99.87		1767	1766	48	19.5	110	70	192	12	42	36	1	66.57		19.5	0	Efavirenz	3TC/AZT					AZT/3TC/Efavirenz (EFV)	B
736	male		175			14.9	16	13.5	99				45	1.12	78.91		2123	2122	39	20.9	120	86.7	180	18	18.8	24.1	0.5	136.51	20.9		0	3TC/Stavudine(d4T)/NVP						Stavudine (d4T)/3TC/Nevirapine (NVP)	A
738	female	57	154	524	16.1	13.3	29.5	11.5	61	127	79	24	45	0.69	105.13	95	402	371	43	23.2	164	122	226							23.2	371	Emtricitabine/TDF	Efavirenz					TDF/Emtricitabine (FTC)/EFV	D
739	female	59	157	325	32.9	8.5	19.5	14.6	59	100	65	23.9	36	0.67	113.08	76.67	900	855	33	19.5	93	51	111	7.6	10.7	29	0.47	129.78		19.5	855	Nevirapine (NVP)	Emtricitabine/TDF					TDF/FTC/NVP	H
743	male	60	165				27.4	17.5	99.3	146	88	22	55	1.12	73.55	107.33	1116	1102	51	19.1	100	73.3	80	11.4	18.1	20.4	1.56	50.68	19.1		1102	Emtricitabine/TDF	Efavirenz					TDF/Emtricitabine (FTC)/EFV	D
749	male		180				20.6	17.7	86				37	0.97	99.31		821	787	34	18.2	114	82.7	151		13.8		0.76	119.03	18.2		787	Emtricitabine/TDF	Efavirenz					TDF/Emtricitabine (FTC)/EFV	D
751	male	55	172			15	30.3	22.6	65	114	74	18.6	26	0.73	128.02	87.33	276	240	25	16.9	96	76.7							16.9		240	Emtricitabine/TDF	Efavirenz					TDF/Emtricitabine (FTC)/EFV	D
752	female	71	150	247	12.7		30.9	29	92.8	157	101	31.6	48	1.05	62.75	119.67	598	567	47	18.7	97	75			43.8	30.4	0.77	91.95		18.7	567	Nevirapine (NVP)	Emtricitabine/TDF					TDF/FTC/NVP	H
754	female	55	157				29.6	30.2	50	103	62	22.3	38	0.56	118.28	75.67	2202	2127	31	18.3	120	86.7	164	13.3	11.4	12	0.5	128.96		18.3	0	Nevirapine (NVP)	3TC/AZT					AZT/3TC/NVP	G
756	male	86	172				68.3	118	83	121	77	29.1	47	0.94	96.16	91.67	2041	2020	41	22.3	120	100	71	13					22.3		2020	Emtricitabine/TDF	Efavirenz					TDF/Emtricitabine (FTC)/EFV	D
757	male	70	159					26.3	85	133	92	27.7	37	0.96	100.57	105.67	1958	1957	31	21.8	110	83.3	117						21.8		1957	Emtricitabine/TDF	Efavirenz					TDF/Emtricitabine (FTC)/EFV	D
761	female	72	166	663	35.9	13.2	13.5	16.5	44.5	119	80	26.1	28	0.5	131.71	93	2145	2129	22	20	110	83.3	190	11.7		19.4	0.76	110.82		20	0	Nevirapine (NVP)	3TC/AZT					AZT/3TC/NVP	G
762	female		162	421	19	10.9	26.4	23.1	71	153	112		46	0.8	88.41	125.67	912	834	44	21.3	130	105.3								21.3	834	Emtricitabine/TDF	Efavirenz					TDF/Emtricitabine (FTC)/EFV	D
763	female	66	158				19.7	14.7	63.7			26.4	33	0.72	110.03		749	721	30	22	112	87.3								22	721	Nevirapine (NVP)	Emtricitabine/TDF					TDF/FTC/NVP	H
764	male	68	176	250	17	12.4	75.1	75.2	65.7	109	69	22	36	0.74	118.67	82.33	1672	1639	31	19	130	103.3	250	13.8	6.9	6	0.58	136.05	19		1639	Emtricitabine/TDF	Efavirenz					TDF/Emtricitabine (FTC)/EFV	D
765	male	79	183	621	32.7	14.9	17.6	19.7	88	142	113	23.6	43	0.99	92.9	122.67	2145	2014	37	22.1	110	83.3	482	15.3	9.4		0.62	126.72	22.1		2014	Emtricitabine/TDF	Efavirenz					TDF/Emtricitabine (FTC)/EFV	D
766	female	46	146	330	11.2	11.2	18.6	14	53	156	82	21.6	61	0.6	98.38	106.67	2908	2770	53	22.5	120	93.3		10	26.6		0.85	78.22		22.5	0	Efavirenz	3TC/AZT					AZT/3TC/Efavirenz (EFV)	B
767	female	57	157	514	31	13.5	29.3	32.4	76	119	76	23.1	44	0.86	82.16	90.33	2877	2811	36				183	11.8							2811	Nevirapine (NVP)	Emtricitabine/TDF					TDF/FTC/NVP	H
774	female	65	167	512	29.8		27.2	25.4	36.6	120	82	23.3	35	0.41	133.85	94.67	2234	2233	29	31.9			51	11		8.6	0.6	123.24		31.9	2233	Emtricitabine/TDF	Efavirenz					TDF/Emtricitabine (FTC)/EFV	D
775	female	77	162				27.1		64	114	70	29.3	44	0.72	101.85	84.67	861	833	41	32	143	107	166	11.8	18.3		0.72	104.01		32	833	Emtricitabine/TDF	Efavirenz					TDF/Emtricitabine (FTC)/EFV	D
776	male	48	158				29.8	34.9	101	139	84	19.2	40	1.14	80	102.33	2488	2488	33				277	14		30.2	0.12	255.97			0	Lamivudine (3TC)	Efavirenz					not classifiable/other combinations	J
777	male		180				24.1	27.2	93				53	1.05	80.65		1643	1642	48	23.8	120	93.3	27	13.7	21	8.4	0.62	117.3	23.8		1642	Emtricitabine/TDF	Efavirenz					TDF/Emtricitabine (FTC)/EFV	D
780	male	80	174				35.8	28.6	72.5	173	104	26.4	37	0.82	112.97	127	1044	930	34	27.1	140	113.3	273	16					27.1		930	Emtricitabine/TDF	Efavirenz					TDF/Emtricitabine (FTC)/EFV	D
781	female	76	157	382	20.7		33.5	41.1	53	129	69	30.8	46	0.6	109.31	89	283	210	45	30	112	81.3	254	14						30	210	Emtricitabine/TDF	Efavirenz					TDF/Emtricitabine (FTC)/EFV	D
782	female	48	154	160	14.3	8.7	30.5	16.6	51	104	67	20.2	39	0.58	116.11	79.33	2490	2482	32	20.7	100	90	137	12.6			1.24	57.43		20.7	2482	Nevirapine (NVP)	Emtricitabine/TDF					TDF/FTC/NVP	H
783	male	97	171				19.1	18.4	165.4	153	105	33.2	48	1.87	41.57	121	1086	1065	45	28.7			136		28	28	1.56	52.86	28.7		0	Lopinavir/Ritonavir	Lamivudine (3TC)	Abacavir (ABC)				ABC/Lopinavir (LPV)/Ritonavir (rtv)	E
785	male	60	167	12	3.8	12.2	31.9	24.6	63	124	77	21.5	49	0.71	110.17	92.67	2483	2482	42	24.7	110	96.7	152	14	32.8	26.9			24.7		2482	Tenofovir	Emtricitabine/TDF	Efavirenz				TDF/Emtricitabine (FTC)/EFV	D
791	female	81	162	617	28.9	15	39.3	68	53	143	84	30.9	37	0.6	116.44	103.67	2513	1780	30		110	83.3	358	12.2	34		0.5	129.87			0	Nevirapine (NVP)	3TC/AZT					AZT/3TC/NVP	G
793	female	51	155			13	18.4	16.1	61	110	62	21.2	30	0.69	116.82	78	2353	2353	23	18.1	140	100	336	15	13.4		0.56	131.43		18.1	0	Nevirapine (NVP)	3TC/AZT					AZT/3TC/NVP	G
799	female	55	150	643	30.8		27	19	77	122	84	24.4	45	0.87	80.45	96.67	2545	2545	44	25.3	103	81	546	11.9	15.1	9.9	0.53	115.47		25.3	2545	Emtricitabine/TDF	Efavirenz					TDF/Emtricitabine (FTC)/EFV	D
800	male	93	171	322	51.6	15.3	40.7	44.1	99	170	117	31.8	43	1.12	80.02	134.67	2368	2344	37	22.9	120	86.7							22.9		2344	Nevirapine (NVP)	Emtricitabine/TDF					TDF/FTC/NVP	H
802	female	90	155	480	24.7	12.5	28.1	32.8	72	144	98	37.5	39	0.81	91.49	113.33	936	670	36	34.5	144	101.3	508	13						34.5	670	Nevirapine (NVP)	Emtricitabine/TDF					TDF/FTC/NVP	H
803	male	64	180				25.3	26.8	92	107	73	19.8	38	1.04	90.65	84.33	2007	2006	32	22.5	110	83.3	76		20.6				22.5		2006	Emtricitabine/TDF	Efavirenz					TDF/Emtricitabine (FTC)/EFV	D
804	female		160	695	37	10.6	20.7	13.9	63				39	0.71	107.29		2083	1752	33	23.4	110	90								23.4	1752	Emtricitabine/TDF	Efavirenz					TDF/Emtricitabine (FTC)/EFV	D
805	female		164	645	33.9		14.2	25.8	62				33	0.7	113.84		1874	1828	28	17.1	110	83.3	359	6.7		9.5	1.2	61.45		17.1	0	Lamivudine (3TC)	Efavirenz					not classifiable/other combinations	J
806	female		169						68.4				44	0.77	93.91		2983	2934	36	24.5	120	93.3	155	13.3						24.5	0	Lopinavir/Ritonavir	Lopinavir/Ritonavir	3TC/AZT				TDF/FTC/LPV/rtv	F
807	female	66	159	337	36.2	15.5	21.8	19	80.8	153	83	26.1	48	0.91	74.61	106.33	2677	2604	41	19.8			38	9.8		23.5	7.5	6.12		19.8	0	Nevirapine (NVP)	3TC/AZT					AZT/3TC/NVP	G
811	female	104	171	702	42.2	11.7	24.8	23.2	63	151	90	35.6	34	0.71	111.12	110.33	2550	2521	27		140	106.7	153	13.5	25	26	0.75	109.24			0	3TC/Stavudine(d4T)/NVP						Stavudine (d4T)/3TC/Nevirapine (NVP)	A
812	female		156	465	27	11.8	6.3	12.7	50				37	0.56	119.12		1145	1131	34	23.8	150	111.3	226	11.8	32.2	7.6	0.69	113.58		23.8	0	Nevirapine (NVP)	3TC/AZT					AZT/3TC/NVP	G
813	female	71	160	132	9.7		38	26	91	122	79	27.7	34	1.03	70.87	93.33	224	186	33	24.6	115	85.7	38							24.6	186	Emtricitabine/TDF	Efavirenz					TDF/Emtricitabine (FTC)/EFV	D
815	male		179			14	31.5	26.6	51				44	0.58	124		612	595	42	19.7	118	92	78	11	22	18	0.2	194.79	19.7		595	Emtricitabine/TDF	Efavirenz					TDF/Emtricitabine (FTC)/EFV	D
818	male		155	615	20.7				122.7				58	1.39	55.47		954	334	56	31.2	186	134	546	12.7					31.2		0	Lamivudine (3TC)	Efavirenz	Abacavir (ABC)				Abacavir (ABC)/3TC/EFV	C
822	female	46	159	48	6.1	9.3	11.8	25.2	67	109	67	18.2	39	0.76	98.81	81	511	496	37	19.4	104	81.3	156	9	14	5	0.77	98.64		19.4	496	Nevirapine (NVP)	Emtricitabine/TDF					TDF/FTC/NVP	H
826	female	72	165	352	38.1	11.1	34	26.8	64	125	68	26.4	33	0.72	110.03	87	1787	1786	28	23.1	110	76.7	248	10	25.4	10.2	0.56	126.89		23.1	1786	Nevirapine (NVP)	Emtricitabine/TDF					TDF/FTC/NVP	H
829	female	66	156	274	26.2	13.1	33.6	38.8	55.8	100	67	27.1	34	0.63	117.03	78	885	869	31	27.9	94	74.7	86	6.3	24	22.5	0.41	137.67		27.9	869	Emtricitabine/TDF	Efavirenz					TDF/Emtricitabine (FTC)/EFV	D
834	female	47	156	329	21.4	12.1	44.8	30.5	91.6	98	53	19.3	43	1.04	65.75	68	2988	2592	35				356	12.8	24.3		0.72	107.95			2592	Nevirapine (NVP)	Emtricitabine/TDF					TDF/FTC/NVP	H
835	female	70	167				24.8	19.3	61	195	92	25.1	52	0.69	100.09	126.33	2510	2499	45	20.1	120	86.7	71	11	25.9		0.75	96.26		20.1	2499	Nevirapine (NVP)	Emtricitabine/TDF					TDF/FTC/NVP	H
842	female	83	158	611	35.4	12.8	19.4	19.2	51.6	116	71	33.2	31	0.58	122.82	86	1293	1277	28	22.4	119	97.7	79	10.9	56.4	90.8	0.32	152.54		22.4	1277	Emtricitabine/TDF	Efavirenz					TDF/Emtricitabine (FTC)/EFV	D
845	male	86	170				100.5	157.2	58	132	75	29.8	30	0.66	129.74	94	304	273	29	24.6	106	84.7	631	13.1	88.2	81.3	0.78	121.98	24.6		273	Emtricitabine/TDF	Efavirenz					TDF/Emtricitabine (FTC)/EFV	D
849	male	66	175			14.3	42.1	34	66	114	81	21.6	46	0.75	110.01	92	2562	2562	39	17.6	100	80	124			28.8	0.77	114.31	17.6		0	Efavirenz	Efavirenz	3TC/AZT	3TC/AZT			not classifiable/other combinations	J
853	female		146	419	39.9	11.6		19.2	48.6				48	0.55	110.91		301	267	48	33.8	118	86		13.7	138	65.6	0.84	82.19		33.8	0	Lamivudine (3TC)	Efavirenz	Abacavir (ABC)				AZT/3TC/Efavirenz (EFV)	B
854	male	52	174						80	182	104	17.2	57	0.9	94.48	130	2339	2321	50	17.5	120	93.3	37	16.6		10.2	0.5	126.36	17.5		0	Nevirapine (NVP)	3TC/AZT					AZT/3TC/NVP	G
855	male		157	170	16.2		31.5	29.7	78				47	0.88	102.29		1037	1021	44	22.3	130	103.3	15						22.3		1021	Emtricitabine/TDF	Efavirenz					TDF/Emtricitabine (FTC)/EFV	D
856	male	62	164	430	29		40	59.9	91.2	133	72	23.1	38	1.03	91.72	92.33	741	694	36	20.4	112	78	226	10	117.5	90	0.61	128.47	20.4		694	Emtricitabine/TDF	Efavirenz					TDF/Emtricitabine (FTC)/EFV	D
860	female	66	167				42.2	38	52	113	78	23.7	35	0.59	118.75	89.67	2274	2166	28				277	13		13.4	0.67	119.62			0	Efavirenz	3TC/AZT					AZT/3TC/Efavirenz (EFV)	B
862	female	73	165	1852	45.7	14.4	27.1	28.7	54.8	146	97	26.8	33	0.62	118.48	113.33	2692	2692	26				104	9.3							0	3TC/Stavudine(d4T)/NVP						Stavudine (d4T)/3TC/Nevirapine (NVP)	A
863	female	53	159	539	16.9				57	118	80	21	34	0.64	116.42	92.67	1824	1801	29	21	100	73.3								21	0	Lamivudine (3TC)	Efavirenz					not classifiable/other combinations	J
866	female	62	150				27.1	31.5	60	144	92	27.6	48	0.68	103.44	109.33	758	723	46	23.6	148	108	178							23.6	723	Emtricitabine/TDF	Efavirenz					TDF/Emtricitabine (FTC)/EFV	D
868	male	61	156	225	12.6	14	16.8	16.8	81	115	72	25.1	64	0.92	87.59	86.33	745	556	62	23	132	95.3	394						23		556	Emtricitabine/TDF	Efavirenz					TDF/Emtricitabine (FTC)/EFV	D
870	female	50	146	236	13.3	13.3	19.4	25.5	79	122	77	23.5	25	0.89	90.08	92	534	511	24	17.4	112	83.3	90	9.5			0.85	95.9		17.4	511	Nevirapine (NVP)	Emtricitabine/TDF					TDF/FTC/NVP	H
871	female	77	153	698	26.1	16.3	30.7	37.7	74.3	123	93	32.9	42	0.84	85.72	103	1318	1318	39	21.4			216	6.9	21.6	9.5				21.4	1318	Nevirapine (NVP)	Emtricitabine/TDF					TDF/FTC/NVP	H
873	male		169	436	19.1	10.6	20.7	19.3	76				67	0.86	89.73		834	812	65	24.5	161	118.3							24.5		812	Emtricitabine/TDF	Efavirenz					TDF/Emtricitabine (FTC)/EFV	D
875	female		152			10.7	28.4	16.3	53.4				21	0.6	130.29		733	611	19	31.6	110	90	226	10						31.6	611	Nevirapine (NVP)	Emtricitabine/TDF					TDF/FTC/NVP	H
876	male	50	160	467	20.1		36.4	24	115	111	63	19.5	45	1.3	65.9	79	217	208	44	21.9	110	83.3	170	12.4	30		0.99	92.24	21.9		208	Emtricitabine/TDF	Efavirenz					TDF/Emtricitabine (FTC)/EFV	D
878	female	65	155	475	33.1	11.1	47.5	49.5	87	107	76	27.1	34	0.98	75.26	86.33	450	407	33	27.1	133	102.3	302	12.6	53.8	51.7	0.45	131.65		27.1	407	Emtricitabine/TDF	Efavirenz					TDF/Emtricitabine (FTC)/EFV	D
879	male	50	163			16.3	39.7	38.1	58	110	70	18.8	34	0.66	126.14	83.33	616	599	32	18.4	120	88.7	296	13					18.4		599	Emtricitabine/TDF	Efavirenz					TDF/Emtricitabine (FTC)/EFV	D
881	female	81	165			13	16.8	13.6	53	122	88	29.8	40	0.6	114.02	99.33	2489	2245	33				372								2245	Emtricitabine/TDF	Efavirenz					TDF/Emtricitabine (FTC)/EFV	D
883	male	71	161	345	32.8	12.9	15	12.2	91.7	120	85	27.4	40	1.04	89.39	96.67	1373	1062	37	25.8	120	96	370	11.6	31.1	48.5	1.05	90.24	25.8		1062	Emtricitabine/TDF	Efavirenz					TDF/Emtricitabine (FTC)/EFV	D
889	female	50	168			12.5	27.4	27.2	52	133	98	17.7	33	0.59	120.43	109.67	2311	1828	26	14.9	110	83.3	329	10	48.6		0.91	87.07		14.9	0	Nevirapine (NVP)	3TC/AZT					AZT/3TC/NVP	G
893	female	97	166			12.5	23.4	17.8	45	131	82	35.2	28	0.51	130.86	98.33	249	200	27	34.5	118	91.3	309		21.9	13.8	0.66	121.06		34.5	200	Emtricitabine/TDF	Efavirenz					TDF/Emtricitabine (FTC)/EFV	D
901	female	44	148			10.2	22.1	10.8	74	115	75	20.1	37	0.84	88.79	88.33	743	678	35	20.5	124	92	343	11.1	17	10.5	0.62	116.82		20.5	678	Lopinavir/Ritonavir	Emtricitabine/TDF					TDF/FTC/LPV/rtv	F
903	male	59	169			15	33.5	20.7	87.5	107	54	20.7	28	0.99	103.22	71.67	827	810	25	20.7	132	88	275		22.4		1.5	63.79	20.7		810	Emtricitabine/TDF	Efavirenz					TDF/Emtricitabine (FTC)/EFV	D
905	female		161	695	37	10.6	20.7	13.9	63				43	0.71	104.31		1832	1831	38	20.1	120	93.3	28	6	61.9	15.6	1.21	56.71		20.1	1831	Emtricitabine/TDF	Efavirenz					TDF/Emtricitabine (FTC)/EFV	D
906	male	50	157		443		16		63	107	64	20.3	42	0.71	115.72	78.33	353	333	41				295		48	47	0.67	119.35			333	Emtricitabine/TDF	Efavirenz					TDF/Emtricitabine (FTC)/EFV	D
907	female	76	162				24.4	20.2	85	166	96	29	41	0.96	73.46	119.33	1889	1889	35	26.7	110	90	810	10.7						26.7	0	3TC/Stavudine(d4T)/NVP						Stavudine (d4T)/3TC/Nevirapine (NVP)	A
909	female	55	160						53.5	110	80	21.5	32	0.6	120.61	90	2184	2173	26	15.2	100	73.3	89		36	30.4	1.9	35.76		15.2	0	Efavirenz	3TC/AZT					AZT/3TC/Efavirenz (EFV)	B
915	male	67	162	481	79.5	10.5	29.4	21.4	80.9	146	85	25.5	34	0.91	109.57	105.33	562	470	32	24.4	122	83.3							24.4		470	Emtricitabine/TDF	Efavirenz					TDF/Emtricitabine (FTC)/EFV	D
917	male	60	181			13.3	40.4	28.5	81	115	70	18.3	40	0.92	103.67	85	671	664	38	16.8	128	97.3							16.8		664	Emtricitabine/TDF	Efavirenz					TDF/Emtricitabine (FTC)/EFV	D
920	female		155			13.8	19.1	21.8	54.9				26	0.62	124.45		2162	2064	20	19.6	110	90	351	11.7	27.9	26.8	0.69	125.32		19.6	0	Nevirapine (NVP)	3TC/AZT					AZT/3TC/NVP	G
921	male	85	153			15	32.4	48.9	85	140	102	36.3	41	0.96	97.78	114.67	2153	1966	35	29.5	110	83.3		10	27.5	14.5	0.98	99.48	29.5		1966	Emtricitabine/TDF	Efavirenz					TDF/Emtricitabine (FTC)/EFV	D
922	male	59	171			16.6	74.2	70.3	66	138	111	20.2	33	0.75	120.53	120	935	519	30	18.8	130	90	334	13.1					18.8		519	Emtricitabine/TDF	Efavirenz					TDF/Emtricitabine (FTC)/EFV	D
924	female	51	160			11.4	35.9	20.9	63	109	67	19.9	59	0.71	93.22	81	2265	2263	52	19.1	110	90	161	13.3	20.9	16.6	0.75	91.64		19.1	0	Nevirapine (NVP)	Nevirapine (NVP)	3TC/AZT				Stavudine (d4T)/3TC/Nevirapine (NVP)	A
925	female	81	166	556	38	13	17	19	72	116	77	29.4	41	0.81	90.21	90	1129	980	38	21.8	105	83.7	350	11.7						21.8	980	Emtricitabine/TDF	Efavirenz					TDF/Emtricitabine (FTC)/EFV	D
933	female	45	152						74	140	80	19.5	40	0.84	86.94	100	849	842	37	20.8	127	99.7	192	8.4	19.2	14.5	0.58	117.75		20.8	0	Lopinavir/Ritonavir	3TC/AZT					ABC/Lopinavir (LPV)/Ritonavir (rtv)	E
934	female	66	158			12.4		23.4	58	139	93	26.4	36	0.66	113.64	108.33	1680	1680	31					12.6		17.9	0.58	122.82			0	Nevirapine (NVP)	3TC/AZT					AZT/3TC/NVP	G
935	male	82	150	542	28.3	16.2		62	83	120	66	36.4	37	0.94	103.16	84	1680	1680	32				270	18.1	18.1	15.2	0.88	113.66			0	Nevirapine (NVP)	3TC/AZT					AZT/3TC/NVP	G
936	male		168						103.8				43	1.17	75.91		3151	2462	36	28	130	103.3							28		0	Lamivudine (3TC)	Efavirenz	Abacavir (ABC)				Abacavir (ABC)/3TC/EFV	C
937	female	86	156			8.3	22.4	30.6	66	111	96	35.3	42	0.75	98.31	101	1533	1520	37	28.4	100	80	32	9.5	10.2	19.4	0.66	112.85		28.4	1520	Emtricitabine/TDF	Efavirenz					TDF/Emtricitabine (FTC)/EFV	D
938	male	72	175			16.4	33.2	46.3	77	118	67	23.5	41	0.87	107.2	84	1394	1377	37	18.6	90	70	86	14.3	9.1	5.9	0.67	122.75	18.6		1377	Emtricitabine/TDF	Efavirenz					TDF/Emtricitabine (FTC)/EFV	D
939	male		172	193	22.1	14.7	34.6	43	80				38	0.9	107.97		1358	1342	34	23	90	70	129	12.9	79.9	20			23		1342	Emtricitabine/TDF	Efavirenz					TDF/Emtricitabine (FTC)/EFV	D
940	female	77	164			15.1	28.3	27.4	63	126	89	28.6	40	0.71	106.53	101.33	1566	1270	35	22.7	120	93.3	445	11.8		9.4	0.64	115.61		22.7	1270	Nevirapine (NVP)	Emtricitabine/TDF					TDF/FTC/NVP	H
942	female		160	466	28		23.7	27.4	108				38	1.22	56.15		1543	520	33	26.6	110	90	463	12.9						26.6	520	Nevirapine (NVP)	Emtricitabine/TDF					TDF/FTC/NVP	H
943	female	51	145			14.1	27.7	25.2	59	109	66	24.3	35	0.67	113.88	80.33	665	619	33	21.9	111	81	77	9	17	11				21.9	619	Emtricitabine/TDF	Efavirenz					TDF/Emtricitabine (FTC)/EFV	D
945	female	80	162	158	8.1		23.2	15.4	53	122	85	30.5	34	0.6	118.92	97.33	272	255	33	24	106	85.3	101	8.5	46.1	16.2	0.69	114.38		24	255	Nevirapine (NVP)	Emtricitabine/TDF					TDF/FTC/NVP	H
946	female	65	162			13	17.7	16.2	54	117	74	24.8	37	0.61	115.81	88.33	2296	2296	30	16.4	90	76.7	30	10	35.2		1	75.54		16.4	0	Lopinavir/Ritonavir	3TC/AZT					ABC/Lopinavir (LPV)/Ritonavir (rtv)	E
949	male	64	164			16.4	30.3	29.2	83.4	130	78	23.8	44	0.94	98.21	95.33	1418	1398	40	21.6	110	90		11.9					21.6		1398	Emtricitabine/TDF	Efavirenz					TDF/Emtricitabine (FTC)/EFV	D
951	female	58	159	1157	46.9	13	17.2	13.3	69.3	127	69	22.9	29	0.78	102.73	88.33	1355	1355	27								0.93	84.22			1355	Nevirapine (NVP)	Emtricitabine/TDF					TDF/FTC/NVP	H
953	male	70	152				41.2	50.2	109.1	193	122	30.3	55	1.23	65.68	145.67	1101	1099	52	28.6	166	127.3	356	15.6	108.9	103.1	1.07	79.38	28.6		0	Lamivudine (3TC)	Efavirenz	Abacavir (ABC)				Abacavir (ABC)/3TC/EFV	C
956	female	43	155						124.8	87	52	17.9	48	1.41	43.94	63.67	1366	1364	44	17.1	90	70	269	11						17.1	0	Nevirapine (NVP)	Lamivudine (3TC)	Lamivudine (3TC)	Abacavir (ABC)			ABC/3TC/NVP	I
961	female	90	173	408	35.5	13.8	26.3	26.4	48.7	137	81	30.1	49	0.55	110.14	99.67	1965	1955	44	23.7	130	90	80	7.5						23.7	1955	Nevirapine (NVP)	Emtricitabine/TDF					TDF/FTC/NVP	H
965	female	45	155	488	39.6		22.1	15	37.4	111	71	18.7	29	0.42	138.51	84.33	546	449	28	16.6	99	77								16.6	449	Emtricitabine/TDF	Efavirenz					TDF/Emtricitabine (FTC)/EFV	D
967	male	90	173			16	24.6	41.7	84	150	96	30.1	45	0.95	96.28	114	2524	2511	38				635	18.3							2511	Lopinavir/Ritonavir	Emtricitabine/TDF					TDF/FTC/LPV/rtv	F
968	female	55	147	478	21.6		26.3	23	41	111	90	25.5	30	0.46	133.49	97	1071	469	27	21.3	127	97								21.3	469	Nevirapine (NVP)	Emtricitabine/TDF					TDF/FTC/NVP	H
970	male		168	293	23.8	13.3	45	53	87				49	0.98	90.16		2024	2023	43	20.9	130	96.7	63	9					20.9		0	Nevirapine (NVP)	3TC/AZT					AZT/3TC/NVP	G
971	female	47	150				48	48	72	116	66	20.9	29	0.81	98.14	82.67	448	435	28	22.2	116	80.7								22.2	0	Nevirapine (NVP)	3TC/AZT					AZT/3TC/NVP	G
973	male	62	162	8	0.9		40.6	24.3	64.1	120	62	23.6	23	0.72	131.49	81.33	575	525	22		197	104.3									525	Emtricitabine/TDF	Efavirenz					TDF/Emtricitabine (FTC)/EFV	D
974	female		160	319	51.4	10.7	31.3	20.4	64				40	0.72	104.75		1025	1018	37	19.5	110	83.3								19.5	1018	Emtricitabine/TDF	Efavirenz					TDF/Emtricitabine (FTC)/EFV	D
975	female	47	158	327	39.9	13	36.5	26.5	96	126	84	18.8	28	1.08	69.8	98	925	909	25	17.6	107	86.3	96		20.4	12.3	0.82	99.45		17.6	909	Nevirapine (NVP)	Emtricitabine/TDF					TDF/FTC/NVP	H
977	female	70	168	311	28	13.9	25.4	8.9	64	125	75	24.8	45	0.72	101.13	91.67	1385	1369	41	21.3	120	80	232	6.1	29.4	9.9	0.76	97.43		21.3	1369	Emtricitabine/TDF	Efavirenz					TDF/Emtricitabine (FTC)/EFV	D
978	female	70	152	257	35.7	13.1	22.2	30.6	56	137	99	30.3	53	0.63	102.41	111.67	858	858	50	25.1	104	88	316		22.3	17.9	0.64	104.05		25.1	858	Emtricitabine/TDF	Efavirenz					TDF/Emtricitabine (FTC)/EFV	D
981	female	46	142	73	14.5	9.5		9.4	56	100	71	22.8	34	0.63	117.03	80.67	175	159	34	24.3	79	71	68	11	28.3	26.1	1.34	51.56		24.3	0	Lamivudine (3TC)	Efavirenz	Abacavir (ABC)				Abacavir (ABC)/3TC/EFV	C
982	female	72	166	346	24.5	16.3	30.8	23.6	63	136	80	26.1	42	0.71	105.05	98.67	2352	2329	35	21	120	86.7	277	12	43.5		0.53	123.01		21	0	Efavirenz	3TC/AZT					AZT/3TC/Efavirenz (EFV)	B
983	female	62	162	211	19.1	11.3	34.6	42.7	74	106	73	23.6	35	0.84	90.05	84	1972	1965	29	23.2	110	90	123	11.7	37.9	13.6	0.88	88.78		23.2	0	Nevirapine (NVP)	3TC/AZT					AZT/3TC/NVP	G
985	female	85	171	364	33.4	10.6	21.1	19.3	43	120	66	29.1	43	0.49	119.33	84	1834	1756	38	24.6	100	80								24.6	1756	Emtricitabine/TDF	Efavirenz					TDF/Emtricitabine (FTC)/EFV	D
986	male	64	187	384	33.5	11.1	33	25.4	85	143	89	18.3	52	0.96	90.51	107	2078	2060	46	18.6	120	86.7	153	7.3					18.6		2060	Emtricitabine/TDF	Efavirenz					TDF/Emtricitabine (FTC)/EFV	D
987	female	50	157					54	79	99	59	20.3	29	0.89	87.58	72.33	1323	1014	26	19.5	118	98	514	13.3	7.3	5.8	0.55	129.45		19.5	1014	Nevirapine (NVP)	Emtricitabine/TDF					TDF/FTC/NVP	H
988	male	50	170	443	24.6		39	33	70	115	84	17.3	60	0.79	97.6	94.33	1522	1492	56	17.3	150	110	243	14.2	21.6	15.7	0.94	90.27	17.3		1492	Emtricitabine/TDF	Efavirenz					TDF/Emtricitabine (FTC)/EFV	D
991	female		163	414	27.9	16.1	14.1	7.9	33				56	0.37	119.46		2455	2361	49					11.9							0	Nevirapine (NVP)	3TC/AZT					AZT/3TC/NVP	G
992	female	63	166	416	25.4	12.8	28.7	25.9	66.6	110	71	22.9	42	0.75	98.31	84	2293	2093	36	20.7	170	123.3	202	14.7	14.7	11.9	0.65	114.45		20.7	2093	Emtricitabine/TDF	Efavirenz					TDF/Emtricitabine (FTC)/EFV	D
994	male	58	173	80	11	11.8	61.9	79.7	70	93	78	19.4	42	0.79	110.75	83	1612	1609	37	19.4	110	90	98	10.4	25.5	10.2	0.64	125.08	19.4		1609	Emtricitabine/TDF	Efavirenz					TDF/Emtricitabine (FTC)/EFV	D
995	female		156	887	36.1	16.2	29.1	22.3	80				30	0.9	85.8		191	176	29	18.1	111	83.7		9.3	33.3	17	0.81	98.14		18.1	176	Emtricitabine/TDF	Efavirenz					TDF/Emtricitabine (FTC)/EFV	D
999	female		157	120	10.4	11	32.7	27.5	46				43	0.52	117.02		475	464	41	19.9	111	84.3	65	7.3			0.67	109.18		19.9	464	Emtricitabine/TDF	Efavirenz					TDF/Emtricitabine (FTC)/EFV	D
1000	female	102	161	503	25.6				82	125	89	39.4	38	0.93	77.96	101	1244	1226	35	33.2	122	86	312	10.3						33.2	1226	Emtricitabine/TDF	Efavirenz					TDF/Emtricitabine (FTC)/EFV	D
1002	female	56	164			9.5	18.2	4.5	53	160	86	20.8	48	0.6	107.78	110.67	1722	1520	43	21.9	170	120	280	10.7	30.4	23	0.68	107.13		21.9	1520	Emtricitabine/TDF	Efavirenz					TDF/Emtricitabine (FTC)/EFV	D
1006	male	53	170	296	24.7	13.1	17.7	4.7	38	98	58	18.3	56	0.43	128.89	71.33	2109	2108	50	19	120	100	138		23.3	13	1.24	67.36	19		2108	Emtricitabine/TDF	Efavirenz					TDF/Emtricitabine (FTC)/EFV	D
1007	female		166	354	17.4	13.6	41.9	40.4	51				47	0.58	109.76		1711	1700	42	18.9	120	100	217	8.7	8.1	6	0.52	117.84		18.9	0	3TC/Stavudine(d4T)/NVP						Stavudine (d4T)/3TC/Nevirapine (NVP)	A
1008	female	63	162	649	36.8	14.3	48	47	65	117	66	24	40	0.73	103.02	83	1604	1592	35	20.2	100	80	187	10.5	30.4	7.9	0.67	113.88		20.2	1592	Nevirapine (NVP)	Emtricitabine/TDF					TDF/FTC/NVP	H
1010	male	76	172	255	12.6	14	25.5	28.2	104	142	89	25.7	42	1.18	75.66	106.67	2005	2005	36	23	110	90	88	13.7					23		2005	Emtricitabine/TDF	Efavirenz					TDF/Emtricitabine (FTC)/EFV	D
1011	female	67	157	562	13.4		23.7	14.2	79	151	90	27.2	43	0.89	79.38	110.33	1325	1164	39	25.6	100	73.3	244	11.5						25.6	1164	Emtricitabine/TDF	Efavirenz					TDF/Emtricitabine (FTC)/EFV	D
1012	female		148	628	32.2	12.6	19.5	12.9	52.4				33	0.59	120.43		608	257	32	29.7	113	95	431	12	18	13	0.52	126.42		29.7	257	Emtricitabine/TDF	Efavirenz					TDF/Emtricitabine (FTC)/EFV	D
1014	male	84	162				25.3	24.9	79	127	81	32	46	0.89	102.54	96.33	2143	2142	40	23.6	110	83.3	19	11.3	24.1	12.6			23.6		2142	Nevirapine (NVP)	Emtricitabine/TDF					TDF/FTC/NVP	H
1015	female	69	162	451	38	16.6	31.7	28.8	40	125	74	26.3	41	0.45	124.46	91	1099	1099	38	25.5	123	98.3								25.5	1099	Emtricitabine/TDF	Efavirenz					TDF/Emtricitabine (FTC)/EFV	D
1016	female	40	148	387	30.9	12.9	40.5	36.2	51	102	68	18.3	48	0.58	108.99	79.33	2326	2212	41	20.1	120	93.3	131	12.6	185		0.5	120.22		20.1	2212	Tenofovir	Emtricitabine/TDF	Efavirenz				TDF/Emtricitabine (FTC)/EFV	D
1017	female	54	158	496	29.6	11	23.1	18.4	60	121	74	21.6	39	0.68	110.19	89.67	1836	1835	34	19.6	120	93.3	129	8.3	23.1	5	0.78	99.18		19.6	1835	Nevirapine (NVP)	Emtricitabine/TDF					TDF/FTC/NVP	H
1019	female	76	163	264	14.9	8.5	17.7	16.3	38	108	62	28.6	25	0.43	141.36	77.33	352	331	24	22.6	100	81.3	220							22.6	331	Nevirapine (NVP)	Emtricitabine/TDF					TDF/FTC/NVP	H
1022	male	60	165	215	23.9	12.1	14.6	24.7	64	134	94	22	46	0.72	111.87	107.33	2218	2214	39	16.5	90	70	76	11.7	29.9	33.4	0.94	101.72	16.5		2214	Lopinavir/Ritonavir	Emtricitabine/TDF					TDF/FTC/LPV/rtv	F
1023	female	75	157	425	31.5				78	131	86	30.4	49	0.88	77.15	101	1628	310	45	30.4	140	113.3	414	10	27.3	18.2	0.94	73.26		30.4	310	Emtricitabine/TDF	Efavirenz					TDF/Emtricitabine (FTC)/EFV	D
1024	male	85	172				21.9	11.9	83.8			28.7	43	0.95	97.64		968	943	41	29.4	129	103.7	307	13	44	50	0.99	94.21	29.4		943	Emtricitabine/TDF	Efavirenz					TDF/Emtricitabine (FTC)/EFV	D
1025	female	57	163	323	32.7	10.7	34.1	29.5	39	121	71	21.5	34	0.44	131.7	87.67	1529	1513	29	19.2	120	93.3	180	12.5						19.2	0	Nevirapine (NVP)	3TC/AZT					AZT/3TC/NVP	G
1029	female	60	153	347	41.2	11.9	48.7	88.9	43	119	52	25.6	51	0.49	112.81	74.33	2347	932	44				362	13.7	37	13.9	0.66	107.43			932	Emtricitabine/TDF	Efavirenz					TDF/Emtricitabine (FTC)/EFV	D
1030	male	67	163	348	28.6	14.2	89.5	57.3	54	134	94	25.2	50	0.61	116.44	107.33	1183	484	47	26.7	124	94							26.7		484	Emtricitabine/TDF	Efavirenz					TDF/Emtricitabine (FTC)/EFV	D
1031	female	61	160			10.3	26.7	19.5	55.7	106	72	23.8	48	0.63	106.07	83.33	2125	2117	42	16.8	90	70	355	16	21.4	8.7	0.86	83.32		16.8	2117	Emtricitabine/TDF	Efavirenz					TDF/Emtricitabine (FTC)/EFV	D
1034	female		147	728	26.9	14.3	17	23.2	64				24	0.72	117.21		441	441	23	24.5	122	91.3	752	13						24.5	441	Emtricitabine/TDF	Efavirenz					TDF/Emtricitabine (FTC)/EFV	D
1035	female	61	175	342	30.3	13.3	32	63.2	34	120	80	19.9	39	0.38	133.44	93.33	1109	1093	36	18.3	110	76.7	177	12	16.2	13.7	0.64	114.8		18.3	1093	Emtricitabine/TDF	Efavirenz					TDF/Emtricitabine (FTC)/EFV	D
1037	female		156						85.4				37	0.96	75.55		796	795	35	27.1	132	106	7	10	14	23	1.11	64.29		27.1	0	Lamivudine (3TC)	Efavirenz	Abacavir (ABC)				Abacavir (ABC)/3TC/EFV	C
1039	female	61	154	816	28		29	26	59	148	87	25.7	49	0.67	103.21	107.33	1195	1181	45	23.6	120	80								23.6	1181	Nevirapine (NVP)	Emtricitabine/TDF					TDF/FTC/NVP	H
1040	female	52	155	237	21	14	25.7	17.1	56	111	62	21.6	34	0.63	117.03	78.33	716	716	34	21.6	111	78.3	237	14	25.7	17.1	0.63	117.03		21.6	716	Emtricitabine/TDF						not classifiable/other combinations	J
1041	female	89	160	1083	35.1	14.4	10.7	11.7	52.8	241	113	34.8	57	0.6	101.18	155.67	2519	2519	51	24.6	200	133.3								24.6	2519	Nevirapine (NVP)	Emtricitabine/TDF					TDF/FTC/NVP	H
1042	female	71	162	568	11.8	11.8	29	23.7	68	130	80	27.1	38	0.77	97.95	96.67	2509	161	31	22.5	110	90								22.5	0	Azidothymidine (AZT)						not classifiable/other combinations	J
1044	female		159	430	26.5		26.8	20.8	51				42	0.58	113.69		2201	2199	36	22.9	110	83.3	256	12	31.9	17.1	0.73	105.95		22.9	2199	Nevirapine (NVP)	Emtricitabine/TDF					TDF/FTC/NVP	H
1045	female	79	160	261	18.5	13.3	29.2	24.7	52	123	72	30.9	49	0.59	107.62	89	2453	2335	42	21.5			44	5.6	31.2		0.62	111.22		21.5	2335	Lopinavir/Ritonavir	Emtricitabine/TDF					TDF/FTC/LPV/rtv	F
1046	female		157	271	24.6	11.6	26.3	24.5	52				58	0.59	101.03		1681	1665	53	23.1	110	76.7	117	11.2	38.2	33.8	0.9	73		23.1	1665	Emtricitabine/TDF	Efavirenz					TDF/Emtricitabine (FTC)/EFV	D
1047	female	105	169	481	30.7	13.7	29.1	29.6	62	138	97	36.8	49	0.7	101.74	110.67	1907	1629	43	30.8	120	96.7	140	10.3						30.8	1629	Nevirapine (NVP)	Emtricitabine/TDF					TDF/FTC/NVP	H
1048	male	67	172	131	15.2		35.8	50.8	93	128	84	22.6	50	1.05	82.37	98.67	1816	1815	45	18.3	100	73.3	2	12.7	31.3	20.6	0.89	103.26	18.3		1815	Emtricitabine/TDF	Efavirenz					TDF/Emtricitabine (FTC)/EFV	D
1049	male	66	165	272	21.3	11.8	38.2	29.5	61.3	161	91	24.2	41	0.69	117.91	114.33	1253	1211	37	17.3	127	102.3	7	8.3	52.4	23	2.43	32.72	17.3		0	Lamivudine (3TC)	Efavirenz	Abacavir (ABC)				Abacavir (ABC)/3TC/EFV	C
1051	female		156	471	30.5	13.3	24.7	21	80				47	0.9	76.14		1405	1396	43	21.8	100	73.3	36	10.7	31.9	14.6	0.82	87.64		21.8	1396	Emtricitabine/TDF	Efavirenz					TDF/Emtricitabine (FTC)/EFV	D
1052	female	60	160	902	30.5	13.4	26.1	56.9	68	112	70	23.4	45	0.77	93.25	84	2633	2632	38	21.9	110	83.3	237	7.7	23.2	22.7				21.9	2632	Nevirapine (NVP)	Emtricitabine/TDF					TDF/FTC/NVP	H
1053	female	63	149	162	12	14.3	23.8	23.9	46	112	74	28.4	52	0.52	109.85	86.67	658	632	50	23.9	121	91	50	12.4	79.5	57.8	0.44	117.7		23.9	632	Emtricitabine/TDF	Efavirenz					TDF/Emtricitabine (FTC)/EFV	D
1054	male	72	173	1064	42.4	16.3	34.3	30.9	61	125	80	24.1	39	0.69	119.58	95	1792	1792	34				825								0	3TC/Stavudine(d4T)/NVP						Stavudine (d4T)/3TC/Nevirapine (NVP)	A
1056	male	62	166	253	12.1	15	22.2	25.2	81	116	79	22.5	30	0.92	111.21	91.33	819	794	27	21.4	118	88.7	98	11.7	24.4	30	0.89	117.18	21.4		794	Emtricitabine/TDF	Efavirenz					TDF/Emtricitabine (FTC)/EFV	D
1058	female		152	295	22.3	11.3	6.8	6.1	57				36	0.64	114.8		885	476	33	28.6	152	124.7	378							28.6	476	Nevirapine (NVP)	Emtricitabine/TDF					TDF/FTC/NVP	H
1061	female	60	160	434	33.4	6.8	21.5	15.8	64.9	129	74	23.4	44	0.73	100.16	92.33	2781	2781	40	22.3	160	120	699	12.4						22.3	2781	Nevirapine (NVP)	Emtricitabine/TDF					TDF/FTC/NVP	H
1063	female	39	168	264	31.6	12.3	18.5	13.4	44	98	62	13.8	28	0.5	131.71	74	630	570	26	14.5	117	93.7	287	10.4	22	43.6	0.42	141.46		14.5	570	Emtricitabine/TDF	Efavirenz					TDF/Emtricitabine (FTC)/EFV	D
1064	female	49	164	235	21.7	10.2	17.8	14	60.8	114	68	18.2	30	0.69	116.82	83.33	1759	1744	25	18.6	110	83.3	136	9.2						18.6	1744	Lopinavir/Ritonavir	Emtricitabine/TDF					TDF/FTC/LPV/rtv	F
1065	female	71	158	584	28	14	35.3	44.4	73	114	65	28.4	34	0.82	93.36	81.33	2535	2512	27					10.3	34.7		1.07	71.09			0	Efavirenz	3TC/AZT					AZT/3TC/Efavirenz (EFV)	B
1066	female		160			9.8	24.5	19.4	70				40	0.79	93.63		1628	164	36	22.7	110	90	457	13.4	29.6	10.4				22.7	164	Emtricitabine/TDF	Efavirenz					TDF/Emtricitabine (FTC)/EFV	D
1067	male		166	123	10.9	13.3	24.5	20.8	68				29	0.77	122.63		655	634	27	16.3	137	102.3							16.3		634	Emtricitabine/TDF	Efavirenz					TDF/Emtricitabine (FTC)/EFV	D
1069	female	60	157	259	18.3	12.3	37	41.5	77	112	71	24.3	45	0.87	80.45	84.67	1398	1366	41	20.3			187	8.8	11.2	9.8	0.56	115.82		20.3	1366	Nevirapine (NVP)	Emtricitabine/TDF					TDF/FTC/NVP	H
1070	female	67	165	607	37.1	13	27.5	13.2	60	147	98	24.6	51	0.68	101.28	114.33	1821	1819	46	22.8	120	93.3	192	16.3	44.6	38.2				22.8	1819	Emtricitabine/TDF	Efavirenz					TDF/Emtricitabine (FTC)/EFV	D
1071	female	50	145	284	22.1	12	17.7	13	44	105	67	23.8	63	0.5	103	79.67	1082	1082	60	24.3	120	93.3								24.3	0	Efavirenz	3TC/AZT					AZT/3TC/Efavirenz (EFV)	B
1072	female	68	162			10	18.4	19.4	86	119	76	25.9	46	0.97	70.04	90.33	2249	2249	40	27.8	110	90								27.8	2249	Emtricitabine/TDF	Efavirenz					TDF/Emtricitabine (FTC)/EFV	D
1073	female	89	163	202	15.8	13.3	21.7	35.5	80.9	139	70	33.5	36	0.91	81.17	93	1740	1297	31	32.7	130	103.3	180	12.4	18.7	10.2	0.77	102.88		32.7	1297	Nevirapine (NVP)	Emtricitabine/TDF					TDF/FTC/NVP	H
1075	male		175	358	15.6	14.3	42.8	39.5	91				37	1.03	92.36		322	309	36	18.3	95	64.3	209	12	77	51	0.87	111.03	18.3		309	Emtricitabine/TDF	Efavirenz					TDF/Emtricitabine (FTC)/EFV	D
1076	female		155	226	18.4	11.7	35.3	28.8	71				36	0.8	94.85		720	606	34	25	127	97	29	7	19	10	0.5	126.28		25	606	Nevirapine (NVP)	Emtricitabine/TDF					TDF/FTC/NVP	H
1077	female		140	756	33.9	13.3	28.7	36.8	51				35	0.58	119.42		859	859	33				772								859	Emtricitabine/TDF	Efavirenz					TDF/Emtricitabine (FTC)/EFV	D
1078	male		181	270	37.5	12	19.8	36.4	60				42	0.68	117.79		1692	1686	37	16.5	100	73.3	42	9.4	15.5		0.81	113.54	16.5		1686	Emtricitabine/TDF	Efavirenz					TDF/Emtricitabine (FTC)/EFV	D
1079	female		155	385	26.9	11.7	36	34.3	56				36	0.63	115.4		1456	589	32	15.8	110	86	381	11.4	21.3	11.2	0.71	112.69		15.8	589	Emtricitabine/TDF	Efavirenz					TDF/Emtricitabine (FTC)/EFV	D
1080	female	66	157				22.6	21.9	55	122	75	26.8	44	0.62	109.67	90.67	2122	2106	38	20.3	100	80	109	11.2	21.4	9.5	0.76	99.51		20.3	2106	Nevirapine (NVP)	Emtricitabine/TDF					TDF/FTC/NVP	H
1084	female	58	159	494	29.5	12.8		32.9	92	107	73	22.9	49	1.04	63.04	84.33	2213	2197	43	21.8	110	83.3	122	11.3	30.5	22.6	0.89	79.38		21.8	2197	Nevirapine (NVP)	Emtricitabine/TDF					TDF/FTC/NVP	H
1085	male	55	171			13.9	36.1	34.4	64	157	102	18.8	48	0.72	110.31	120.33	1308	1293	45	18.1	140	113.3	56	15	19.2	27.5	1.13	78.06	18.1		1293	Emtricitabine/TDF	Efavirenz					TDF/Emtricitabine (FTC)/EFV	D
1086	female	70	161	469	33.2	14	22.8	23.3	54			27	46	0.61	108.72		1916	1899	40	21.2			29	11.7	42.8	30.5	0.71	106.53		21.2	1899	Emtricitabine/TDF	Efavirenz					TDF/Emtricitabine (FTC)/EFV	D
1087	female	45	155	290	33.4	11.3	33.3	33.2	52	116	76	18.7	35	0.59	118.75	89.33	552	540	33	22.5	116	82.7								22.5	540	Emtricitabine/TDF	Efavirenz					TDF/Emtricitabine (FTC)/EFV	D
1088	female	50	164	82		10	30.2	36.3	66	95	55	18.6	43	0.75	97.62	68.33	1785	1519	38	16	88	68	206	10.1	10.2	7.9	0.62	114.39		16	1519	Nevirapine (NVP)	Emtricitabine/TDF					TDF/FTC/NVP	H
1090	female	55	148	70	8.2	10.6	30.2	20.5	10.6	123	85	25.1	29	0.12	209.16	97.67	201	198	28	24.7	112	78.7			27.3	10	0.88	89.41		24.7	198	Nevirapine (NVP)	Emtricitabine/TDF					TDF/FTC/NVP	H
1093	female	85	160	260	16.8	13.3	25.1	29.2	63	130	83	33.2	45	0.71	102.86	98.67	439	426	43	28.9	131	101								28.9	426	Emtricitabine/TDF	Efavirenz					TDF/Emtricitabine (FTC)/EFV	D
1094	female		156	514	29.8	13.3	23.7	25.1	75				50	0.85	79.89		1157	1141	46	29.6	120	93.3	338	12.2						29.6	1141	Emtricitabine/TDF	Efavirenz					TDF/Emtricitabine (FTC)/EFV	D
1096	female	81	165	490	30.5	11.8	20.4	12	47	122	78	29.8	40	0.53	118.76	92.67	1479	1462	36	26.1	130	102	97	7.7	12.8	8.3	0.73	105.95		26.1	1462	Emtricitabine/TDF	Efavirenz					TDF/Emtricitabine (FTC)/EFV	D
1097	female	47	160	735	36.2	13.3	23.1	16.4	71	117	72	18.4	36	0.8	94.85	87	2086	1814	30	18	110	90	402	11.7						18	1814	Emtricitabine/TDF	Efavirenz					TDF/Emtricitabine (FTC)/EFV	D
1099	female	64	154	132	12.2	11	13.2	2.4	38	99	57	27	29	0.43	137.44	71	362	336	28	22.8	95	71.7	185							22.8	336	Nevirapine (NVP)	Emtricitabine/TDF					TDF/FTC/NVP	H
1101	female	57	168	225	21.6	13.3	44.5	40.4	57	137	90	20.2	37	0.64	114	105.67	1424	1407	33	19.5	100	66.7	204	11.6	74.3	78.7				19.5	1407	Nevirapine (NVP)	Emtricitabine/TDF					TDF/FTC/NVP	H
1102	male	71	169	262	24.7	12.3	36.5	37.2	86			24.9	50	0.97	90.65		1818	1812	45	24.5	110	93.3							24.5		0	3TC/Stavudine(d4T)/NVP						Stavudine (d4T)/3TC/Nevirapine (NVP)	A
1105	male	43	159	195	16.7	10.7	23.6	11	69.6	134	74	17	51	0.79	103.97	94	1160	1146	48	19.4	153	109.7	222	10.9	32	16	0.6	118.89	19.4		1146	Emtricitabine/TDF	Efavirenz					TDF/Emtricitabine (FTC)/EFV	D
1107	female	100	165	1259	42.3	13.3	19.8	23.8	69	137	87	36.7	40	0.78	95.09	103.67	2432	2373	33				31	11.5							0	Nevirapine (NVP)	3TC/AZT					AZT/3TC/NVP	G
1111	female		157	536	23.2	13.9	29.3	34.9	63				46	0.71	102.14		1315	1303	42		110	76.7	249	14.1	13.6	8	0.73	101.58			1303	Emtricitabine/TDF	Efavirenz					TDF/Emtricitabine (FTC)/EFV	D
1112	female	98	165	263	17.2	13.3	12.2	17.5	98	122	79	36	49	1.11	58.27	93.33	1973	1973	43	21.7	110	90	117	11.3	28.1	29.4	0.95	73.36		21.7	1973	Lopinavir/Ritonavir	Emtricitabine/TDF					TDF/FTC/LPV/rtv	F
1113	male	50	167	259	22.1	8.3	31.4	27.3	67	135	79	17.9	45	0.76	110.18	97.67	1613	1471	40	18.6	110	83.3	122	13.8	29	30.1	0.69	118.75	18.6		1471	Emtricitabine/TDF	Efavirenz					TDF/Emtricitabine (FTC)/EFV	D
1114	female	64	157				20.9	15.8	47	114	85	26	42	0.53	117.11	94.67	1001	985	39	26.4	120	100.7	48	10	29		0.61	114.2		26.4	985	Emtricitabine/TDF	Efavirenz					TDF/Emtricitabine (FTC)/EFV	D
1115	female	55	161	572	33.9	14.3	32.3	34.9	65	119	69	21.2	33	0.73	108.21	85.67	1583	1568	28	18.1	100	80	297	9.4	29.4	9.9	0.65	120.82		18.1	0	Nevirapine (NVP)	3TC/AZT					AZT/3TC/NVP	G
1116	female	57	164	1094	35.1	11.7	17.6	24	50	114	67	21.2	34	0.56	121.65	82.67	2073	910	28	23.8	130	90	467	14	24	12.8	0.69	118.47		23.8	910	Emtricitabine/TDF	Efavirenz					TDF/Emtricitabine (FTC)/EFV	D
1118	female	49	160	473	45.3	13.1	28.3	33.4	48	117	74	19.1	30	0.54	126.63	88.33	1305	1280	26	17.6	108	84.7	188	11.7	109.7	126.3	0.66	121.91		17.6	1280	Nevirapine (NVP)	Emtricitabine/TDF					TDF/FTC/NVP	H
1119	male	47	175	229	14.8	14.7	26.4	30.7	71	126	82	15.3	41	0.8	110.96	96.67	1085	1085	38	17	100	80	221	12.8	22.5	12.4	0.88	108.97	17		1085	Emtricitabine/TDF	Efavirenz					TDF/Emtricitabine (FTC)/EFV	D
1122	male	100	173	504	32	15.7	42.7	42.5	85	145	88	33.4	52	0.96	90.51	107	1241	1112	48	27.4	130	103.3	627						27.4		1112	Emtricitabine/TDF	Efavirenz					TDF/Emtricitabine (FTC)/EFV	D
1124	female	52	147	426	37.5	12.7	62.3	55.4	120	112	74	24.1	40	1.36	48.55	86.67	2393	2190	34	23.6	110	90	234	11.3	45.6	15.5	0.84	90.68		23.6	0	Nevirapine (NVP)	Nevirapine (NVP)	3TC/AZT				TDF/FTC/NVP	H
1127	female	71	158	472	22.5	11.7	26.7	29	69	134	80	28.4	42	0.78	93.76	98	1634	528	37	28.8	120	90.7	408	12.2	9	6.6	0.5	123.64		28.8	528	Emtricitabine/TDF	Efavirenz					TDF/Emtricitabine (FTC)/EFV	D
1131	male	98	165	145	38.3	14.4	50.6	56.8	87.4	161	104	36	49	0.99	89.06	123	2886	1973	41	28.7	110	90	175	13.3	14.8		0.88	106.7	28.7		1973	Emtricitabine/TDF	Efavirenz					TDF/Emtricitabine (FTC)/EFV	D
1133	female	46	164	370	22.1	14	22.6	25.9	41	129	79	17.1	31	0.46	132.55	95.67	1822	758	26	17.8	140	93.3								17.8	0	Efavirenz	3TC/AZT					AZT/3TC/Efavirenz (EFV)	B
1134	male	69	172	302	29.6	14.4	23.9	21.4	60.5	138	94	23.3	48	0.68	112.93	108.67	2687	2686	41	18.3	110	83.3	102	12.3	48	5	0.64	121.38	18.3		2686	Emtricitabine/TDF	Efavirenz					TDF/Emtricitabine (FTC)/EFV	D
1135	female	84	158	929	32.6		32.7	60.8	66.3	140	95	33.6	55	0.75	89.73	110	3102	3067	47		120	100	151	10.5		19	0.61	107.96			3067	Nevirapine (NVP)	Emtricitabine/TDF					TDF/FTC/NVP	H
1137	male	77	183	691	24.8	14.3	15.6	11.2	101	167	105	23	54	1.14	72.5	125.67	2047	1745	48				358	18.3	19.1	15.8	0.34	150.15			1745	Emtricitabine/TDF	Efavirenz					TDF/Emtricitabine (FTC)/EFV	D
1138	female	66	147	312	23.6	13	33.7	25.9	52	136	80	30.5	47	0.59	109.15	98.67	346	328	46	30.5	116	93.3	113	7						30.5	328	Nevirapine (NVP)	Emtricitabine/TDF					TDF/FTC/NVP	H
1140	male		174	451	26.8	16.7	41.4	30.6	46				33	0.52	140.11		1191	1177	29	21.1	130	96.7	450	9.4	11.4	6.3	0.82	119.5	21.1		1177	Emtricitabine/TDF	Efavirenz					TDF/Emtricitabine (FTC)/EFV	D
1141	male		175	390	45.9	15.2	33.9	30.2	76				39	0.86	109.23		1879	1862	34	17.6	100	73.3	198	9.1	9.8	9.1			17.6		1862	Emtricitabine/TDF	Efavirenz					TDF/Emtricitabine (FTC)/EFV	D
1142	male	53	164	184	13.6	14.3	43.7	34.7	63	145	102	19.7	50	0.71	109.4	116.33	2553	2520	43	19.7			383						19.7		0	3TC/Stavudine(d4T)/NVP						Stavudine (d4T)/3TC/Nevirapine (NVP)	A
1144	female	40	152	248	24.4	11	13.6	10.6	43	116	63	17.3	33	0.49	128.01	80.67	2534	2506	26	14.3										14.3	0	Nevirapine (NVP)	3TC/AZT					AZT/3TC/NVP	G
1147	male	71	177	53	8.3	11	47.5	60.3	72	116	76	22.7	65	0.81	93.27	89.33	1794	1791	60		110	90	378	16	28.9	14.5	0.55	113.26			0	Efavirenz	3TC/AZT					AZT/3TC/Efavirenz (EFV)	B
1148	female	72	152	645	29.9	12.5			99	144	81	31.2	47	1.12	58.45	102	1555	1543	43	30.3	120	97.3	358	13.4	19.3	12.7	0.75	97.62		30.3	1543	Nevirapine (NVP)	Emtricitabine/TDF					TDF/FTC/NVP	H
1149	female	91	163	792	34.8	13	18.1	22.5	59	122	73	34.3	49	0.67	103.21	89.33	2459	2227	42		140	106.7									0	Lopinavir/Ritonavir	3TC/AZT					ABC/Lopinavir (LPV)/Ritonavir (rtv)	E
1150	female	73	160	389	32.8	13.4	32.8	34.6	69	196	114	28.5	58	0.78	83.79	141.33	1396	1379	55	25.8	209	158.3		13.7		12.3	0.95	67.43		25.8	1379	Emtricitabine/TDF	Efavirenz					TDF/Emtricitabine (FTC)/EFV	D
1151	female		155	386	29		31.3	19.1	52				45	0.59	110.69		589	567	44	21.6	134	101.3								21.6	567	Emtricitabine/TDF	Efavirenz					TDF/Emtricitabine (FTC)/EFV	D
1152	female	61	157	551	27.5		22.9	21.2	76.4	153	106	24.7	46	0.86	81.01	121.67	1766	1271	41	21.5	110	76.7	307	11.1						21.5	1271	Emtricitabine/TDF	Efavirenz					TDF/Emtricitabine (FTC)/EFV	D
1153	female	48	153				6.9	6.3	37.4	102	62	20.5	40	0.42	128.21	75.33	1389	1389	36	21.4	138	107.3	133	8.5						21.4	1389	Emtricitabine/TDF	Efavirenz					TDF/Emtricitabine (FTC)/EFV	D
1154	male	65	185	499	43.1	15.4	23.8	23.6	90	110	57	19	41	1.02	90.87	74.67	1935	1920	36	19.9			159	14.8	31.4	21.6	0.76	117.37	19.9		1920	Emtricitabine/TDF	Efavirenz					TDF/Emtricitabine (FTC)/EFV	D
1159	female	82	151			11.3	26.4	25.1	60.6	160	72	36	56	0.68	97.78	101.33	2666	433	49		130	103.3	268	11.2							433	Nevirapine (NVP)	Emtricitabine/TDF					TDF/FTC/NVP	H
1165	male		170	198	20.5	10	29.8	29.5	67				51	0.76	105.64		1918	1918	45	19	130	103.3	79	11.7					19		1918	Emtricitabine/TDF	Efavirenz					TDF/Emtricitabine (FTC)/EFV	D
1167	male		168	632	40.2	13.4	37.6	34.2	83	132	85		50	0.94	94.16	100.67	2546	1807	43				322		27.5		0.88	105.21			0	Nevirapine (NVP)	3TC/AZT					AZT/3TC/NVP	G
1168	male	95	178	529	21.2	11.8	30.9	21.6	90	116	90	30	46	1.02	87.73	98.67	2113	2113	40	28.1	120	93.3							28.1		2113	Lopinavir/Ritonavir	Emtricitabine/TDF					TDF/FTC/LPV/rtv	F
1171	male	55	172	114	8	10.4	24	20.6	301.6	100	67	18.6	43	3.41	20.83	78	2545	2540	36	19.6	110	93.3	26	10	20.6	30.5	0.94	103.89	19.6		2540	Lopinavir/Ritonavir	Emtricitabine/TDF					TDF/FTC/LPV/rtv	F
1172	male	57	169	212	10.7		24.9	17.1	58	107	73	20	39	0.66	121.79	84.33	2240	2225	33				36		21.4						2225	Lopinavir/Ritonavir	Emtricitabine/TDF					TDF/FTC/LPV/rtv	F
1173	female	67	155	161	27.9	10.1	23.3	12.2	95.6	139	104	27.9	51	1.08	59.39	115.67	1419	1363	47	22.5	106	82.7	95	6						22.5	1363	Nevirapine (NVP)	Emtricitabine/TDF					TDF/FTC/NVP	H
1176	female	61	160	109	17.9	10.2	20.1	15.9	51	110	74	23.8	43	0.58	112.89	86	2157	2156	37	23.4	110	83.3	194	13	25.1	9.3				23.4	0	Efavirenz	3TC/AZT					AZT/3TC/Efavirenz (EFV)	B
1177	male	60	172				21.9	18.6	107.9	140	72	20.3	66	1.22	61.4	94.67	2097	1247	60	17.6	130	104.7	360	13.3	28.6	13.5	0.87	93.67	17.6		1247	Nevirapine (NVP)	Emtricitabine/TDF					TDF/FTC/NVP	H
1179	female	76	152	541	27.9	14	21.1	17	46.4	137	87	32.9	37	0.52	122.06	103.67	2526	2525	30	19	110	83.3	116	10	29.2	31.8	0.68	117.21		19	2525	Lopinavir/Ritonavir	Emtricitabine/TDF					TDF/FTC/LPV/rtv	F
1180	female	66	170			9.9	35.2	20	77	128	66	22.8	53	0.87	76.05	86.67	861	623	50	23.9	136	90	332							23.9	623	Emtricitabine/TDF	Efavirenz					TDF/Emtricitabine (FTC)/EFV	D
1181	male		179						158				46	1.79	44.45		2633	2628	39	18.4	110	90							18.4		0	Lamivudine (3TC)	Efavirenz	Abacavir (ABC)				Abacavir (ABC)/3TC/EFV	C
1182	male	58	167	166	10.1	14.2	85.8	63.3	70	135	76	20.8	38	0.79	113.91	95.67	374	331	37	21.5	109	78.3	99	11.3					21.5		331	Emtricitabine/TDF	Efavirenz					TDF/Emtricitabine (FTC)/EFV	D
1183	female	70	156	376	25.1	11.4	28.7	36.9	49	106	70	28.8	38	0.55	118.99	82	582	560	36	26.7	125	93.7	163	11.1	44	24.2	0.56	119.96		26.7	560	Emtricitabine/TDF	Efavirenz					TDF/Emtricitabine (FTC)/EFV	D
1185	male		166	544	32.6	11.8	22.4	16.2	75				58	0.85	96.05		2380	2364	51				30	10	72.3		0.75	106.21			2364	Nevirapine (NVP)	Emtricitabine/TDF					TDF/FTC/NVP	H
1187	male	49	166	339	31.6	12.8	40.7	48	60	130	85	17.8	38	0.68	121.15	100	1945	1942	32	15.6	100	73.3	259	11	106	18.6	0.61	132.14	15.6		1942	Nevirapine (NVP)	Emtricitabine/TDF					TDF/FTC/NVP	H
1190	female	73	156	424	26.5	14	22.9	22.8	82	113	63	30	37	0.93	78.51	79.67	2563	2479	30	27.9										27.9	2479	Nevirapine (NVP)	Emtricitabine/TDF					TDF/FTC/NVP	H
1191	male		180	740	43.3	14.3	40.4	35	89				49	1.01	86.93		1993	1988	43	28.1	110	90	518	14	41.6	5.4	1.14	78.33	28.1		0	Nevirapine (NVP)	3TC/AZT					AZT/3TC/NVP	G
1192	female	51	168	265	21.5	12	15.2	10.7	56	119	75	18.1	33	0.63	117.85	89.67	1430	1382	29	16.3	100	80								16.3	0	Lamivudine (3TC)	Efavirenz					not classifiable/other combinations	J
1195	female		160	692	27.9	12	15	11.8	69				34	0.78	99.18		1859	1854	29	27	100	73.3	124	11	38	17.4	0.85	92.59		27	1854	Lopinavir/Ritonavir	Emtricitabine/TDF					TDF/FTC/LPV/rtv	F
1199	male		177	111	17.3	13	24.5	28.9	87				37	0.98	98.09		2130	2092	31	21.7	120	93.3	130	14					21.7		2092	Nevirapine (NVP)	Emtricitabine/TDF					TDF/FTC/NVP	H
1200	female	63	153	311	21.3	11.8	49.5	93.1	65	116	76	26.9	34	0.73	107.45	89.33	651	633	32	27.3	122	99.3	185	13.1						27.3	633	Nevirapine (NVP)	Emtricitabine/TDF					TDF/FTC/NVP	H
1201	female	61	160			11.3	24.6	16	68	115	69	23.8	42	0.77	95.23	84.33	911	624	40	25	109	78.3	191		38	32	0.61	113.4		25	624	Emtricitabine/TDF	Efavirenz					TDF/Emtricitabine (FTC)/EFV	D
1204	male	46	164	450	43	10.7	36.9	17.6	97	168	97	17.1	48	1.1	78.96	120.67	1656	1655	43	14.1	110	90	314	14.7	90.4	13			14.1		1655	Emtricitabine/TDF	Efavirenz					TDF/Emtricitabine (FTC)/EFV	D
1205	female	70	156	495	27.4	9.3	32.4	22.4	64.1	121	86	28.8	42	0.72	103.29	97.67	1143	1128	39	22.2	120	88	145	10.8	23.7	20.1	0.5	121.92		22.2	1128	Nevirapine (NVP)	Emtricitabine/TDF					TDF/FTC/NVP	H
1206	female	69	162	392	25	13.3	37.7	58.2	73	120	72	26.3	40	0.82	89.51	88	2193	2187	34	20.2	100	73.3	132	11.7		5.8	0.55	122.38		20.2	0	Nevirapine (NVP)	Nevirapine (NVP)	3TC/AZT				ABC/3TC/NVP	I
1208	female	65	150	277	33.9	12	22.6	20	69	137	89	28.9	57	0.78	84.38	105	665	599	55	25.3	117	86.3	247	11	27.9	9.7	0.71	95.88		25.3	599	Emtricitabine/TDF	Efavirenz					TDF/Emtricitabine (FTC)/EFV	D
1209	female	60	148	593	38.6	12	27	15.7	63	116	70	27.4	29	0.71	115.09	85.33	826	633	26	28.3	133	97	277	11.5	23.2	14.1	0.7	119.58		28.3	633	Nevirapine (NVP)	Emtricitabine/TDF					TDF/FTC/NVP	H
1212	female	73	165			11.3	26.8	25.1	56	128	88	26.8	42	0.63	110.63	101.33	2549	2549	35	26.1	100	73.3	58	11.7	78.1	93.7				26.1	0	Efavirenz	3TC/AZT					AZT/3TC/Efavirenz (EFV)	B
1213	female		160	441	37.9	14	31.7	34.1	56				36	0.63	115.4		1799	1797	31	19.5	100	73.3	183	5.7	16.3	9.5	0.76	104.52		19.5	1797	Emtricitabine/TDF	Efavirenz					TDF/Emtricitabine (FTC)/EFV	D
1214	female	44	165	258	24.2	12	22.6	23.7	56	111	83	16.2	37	0.63	114.59	92.33	1354	1319	33	15.4	110	76.7	213	9.5						15.4	1319	Emtricitabine/TDF	Efavirenz					TDF/Emtricitabine (FTC)/EFV	D
1218	female	55	167			9			104	118	71	19.7	31	1.18	61.41	86.67	1750	1750	26	23.3	110	83.3								23.3	0	Lopinavir/Ritonavir	Abacavir (ABC)					not classifiable/other combinations	J
1219	female	54	171	333	40.2	13.3	18.9	12.3	59	119	67	18.5	32	0.67	116.31	84.33	2106	2056	26	14.4	100	80	208	8	29.3	7	0.6	125.8		14.4	2056	Emtricitabine/TDF	Efavirenz					TDF/Emtricitabine (FTC)/EFV	D
1220	male	49	160	249	43.2	12	49.9	9.6	63.1	85	55	19.1	54	0.71	106.37	65	1996	1996	48	22.7	110	83.3	263	11	99.7	13	1.09	79.84	22.7		0	Efavirenz	3TC/AZT					AZT/3TC/Efavirenz (EFV)	B
1221	male	75	170	324	16.3	15	78.6	119	73	119	76	26	36	0.82	113.76	90.33	936	836	33	22.8	100	73.3	246	9.9					22.8		836	Emtricitabine/TDF	Efavirenz					TDF/Emtricitabine (FTC)/EFV	D
1222	female	74	163	254	19.8	11	28.3	19.7	81.8	111	68	27.9	30	0.92	83.55	82.33	861	848	27	27.1	150	105.3	134		23.6	12.7	0.78	104.18		27.1	848	Emtricitabine/TDF	Efavirenz					TDF/Emtricitabine (FTC)/EFV	D
1223	female	55	160	417	23.1	11.8	15.1	13.1	72.7	100	71	21.5	34	0.82	93.36	80.67	2024	1991	29	18	100	73.3	76	12.3						18	1991	Emtricitabine/TDF	Efavirenz					TDF/Emtricitabine (FTC)/EFV	D
1224	female	44	145	428	26.5	13.2	31.8	25.7	54.7	140	93	20.9	42	0.62	111.22	108.67	1046	1023	39	19	165	121	196	11.7						19	1023	Emtricitabine/TDF	Efavirenz					TDF/Emtricitabine (FTC)/EFV	D
1225	female		167	681	48.1	10.9	35.9	10.9	54				40	0.61	113.4		1346	1096	36	17.9			388	10.9	10.2	6.7	0.5	124.51		17.9	1096	Emtricitabine/TDF	Efavirenz					TDF/Emtricitabine (FTC)/EFV	D
1226	female	75	169	164	24.7	12.7	18.3	19.9	85	127	87	26.3	38	0.96	75.02	100.33	1645	1629	33	27.3	144	106.7	82	13	21.3	12.4	0.8	96.87		27.3	0	Nevirapine (NVP)	3TC/AZT					AZT/3TC/NVP	G
1227	female	68	161	196	26.2	14.3	14.3	10.1	66	102	64	26.2	34	0.75	104	76.67	704	638	32	26.2	97	77.7	124	14	20.8	11.8	0.61	119.95		26.2	638	Emtricitabine/TDF	Efavirenz					TDF/Emtricitabine (FTC)/EFV	D
1228	male	60	167	161	18.5	15	23.6	19.5	91	102	56	21.5	28	1.03	98.39	71.33	152	124	28	20.8	92	68							20.8		124	Emtricitabine/TDF						not classifiable/other combinations	J
1230	female	57	156	30	8.2	12.3	35.7	23.6	50	131	88	23.4	41	0.56	115.82	102.33	2007	617	35	32.9	100	80	282	11.3						32.9	617	Emtricitabine/TDF	Efavirenz					TDF/Emtricitabine (FTC)/EFV	D
1231	male	65	166	386	24.4	13	50.4	41.1	83.4	135	74	23.6	47	0.94	96.16	94.33	1775	1770	42	22.1	130	103.3	91	12	19.7	22.6	0.88	105.85	22.1		1770	Emtricitabine/TDF	Efavirenz					TDF/Emtricitabine (FTC)/EFV	D
1232	female	50	150	473	14	15	43	55	75	122	92	22.2	38	0.85	86.91	102	509	386	36	18.2	128	97.3								18.2	386	Nevirapine (NVP)	Emtricitabine/TDF					TDF/FTC/NVP	H
1237	male		166	257	10	15.3	38	41	90				32	1.02	96.8		1362	1043	28		155	120.3	241	12.7	26.7	15.6	0.69	129.19			1043	Emtricitabine/TDF	Efavirenz					TDF/Emtricitabine (FTC)/EFV	D
1239	female	54	155			11.4	25.7	14.1	77	114	66	22.5	35	0.87	86.3	82	1177	895	31	21.6	100	73.3	159	13.1	8.2	6.3	0.77	102.88		21.6	0	Nevirapine (NVP)	3TC/AZT					AZT/3TC/NVP	G
1240	female	56	158	153	13.1	11.5	25.4	39.1	71	113	69	22.4	46	0.8	88.41	83.67	1088	1080	43				258	13	21.8	14.9	0.79	91.68			1080	Nevirapine (NVP)	Emtricitabine/TDF					TDF/FTC/NVP	H
1242	female	42	155				18.9	13.6	43.9	93	51	17.5	24	0.5	135.46	65	1052	548	21				568	13.5	19.8	32.8					548	Emtricitabine/TDF	Efavirenz					TDF/Emtricitabine (FTC)/EFV	D
1243	female	53	157	221	13.4	10.4	22.5	12.4	88	100	66	21.5	48	0.99	67.38	77.33	1228	1214	44	17.9										17.9	1214	Lopinavir/Ritonavir	Emtricitabine/TDF					TDF/FTC/LPV/rtv	F
1244	male	64	162				17	20.2	79.4	146	84	24.4	46	0.9	102.07	104.67	861	812	44	21.7	142	96.7	76	11.6		27			21.7		812	Emtricitabine/TDF	Efavirenz					TDF/Emtricitabine (FTC)/EFV	D
1246	female	54	158	669	33.6	11.8	22.6	24.5	64	105	65	21.6	34	0.72	109.26	78.33	1780	1736	29	18	90	70	286	11.3	14.9	11.7	0.58	124.56		18	1736	Nevirapine (NVP)	Emtricitabine/TDF					TDF/FTC/NVP	H
1247	female	60	160	264	23.5		23.7	19.3	60	142	89	23.4	38	0.68	110.96	106.67	1247	618	34	27	110	76.7	421							27	618	Emtricitabine/TDF	Efavirenz					TDF/Emtricitabine (FTC)/EFV	D
1248	male	49	155	175	28.3	13.4	41.4	32.8	94	134	74	20.4	35	1.06	90.47	94	2503	2503	28	19.6			891	10	44.2		0.54	142.88	19.6		2503	Emtricitabine/TDF	Efavirenz					TDF/Emtricitabine (FTC)/EFV	D
1250	female	53	164	381	22.5	9.4	15.7	15.3	62	148	91	19.7	34	0.7	113.04	110	1695	1460	29	20.4	110	76.7	181	13.5	34	29	0.55	126.75		20.4	0	Nevirapine (NVP)	Lamivudine (3TC)	Abacavir (ABC)				ABC/3TC/NVP	I
1252	female	42	162	430	42.2	10	20.2	18.4	149	125	83	16	45	1.68	36.31	97	1565	1550	40	16	190	122	240		32.4	21	0.67	109.95		16	1550	Emtricitabine/TDF	Efavirenz					TDF/Emtricitabine (FTC)/EFV	D
1253	female	68	156	331	25.9	14	28	23.1	63	103	63	27.9	49	0.71	100.01	76.33	550	533	47	26.3	128	99.3	186	9.7	18.5	10.9	0.6	108.54		26.3	533	Emtricitabine/TDF	Efavirenz					TDF/Emtricitabine (FTC)/EFV	D
1254	female	66	151	233	16	14	42.2	65.1	69	124	69	28.9	34	0.78	99.18	87.33	394	295	33	21.1	99	77.7	145							21.1	295	Nevirapine (NVP)	Emtricitabine/TDF					TDF/FTC/NVP	H
1256	female	67	162	496	39.6	14.3	27.8	19.9	57	110	71	25.5	29	0.64	120.59	84	263	225	28	24	119	87.7	285							24	225	Emtricitabine/TDF	Efavirenz					TDF/Emtricitabine (FTC)/EFV	D
1257	female		165						41.5				35	0.47	127.97		2235	2157	29		100	76.7	136	10.3	92.8	45.3	0.94	81.98			2157	Emtricitabine/TDF	Efavirenz					TDF/Emtricitabine (FTC)/EFV	D
1261	female	55	159	325	27.3	10	31.2	29.9	54	117	83	21.8	46	0.61	108.72	94.33	1366	1275	42	19.4	100	73.3	264	10.5	19.6	10.5	0.8	90.93		19.4	1275	Emtricitabine/TDF	Efavirenz					TDF/Emtricitabine (FTC)/EFV	D
1262	female	50	150	434	35.2	13.3	16.4	12.2	65	117	77	22.2	36	0.73	105.95	90.33	1240	1212	32	22.7	100	73.3	132	8.2	14.4					22.7	1212	Nevirapine (NVP)	Emtricitabine/TDF					TDF/FTC/NVP	H
1263	female	44	156				26.3	22.8	33.4	109	59	18.1	50	0.38	123.51	75.67	2223	2127	44	20.5	100	80	127	9.7	14.6	11.6	0.96	71.93		20.5	2127	Lopinavir/Ritonavir	Emtricitabine/TDF					TDF/FTC/LPV/rtv	F
1264	female	56	155	475	35		24	22	80	140	60	23.3	26	0.9	88.25	86.67	872	816	23	25	128	89.3	124	10.9						25	0	Nevirapine (NVP)	3TC/AZT					AZT/3TC/NVP	G
1265	female	68	164	561	33.8	14	23.2	25.2	53	139	89	25.3	31	0.6	121.46	105.67	662	634	29	27.5	118	88								27.5	634	Nevirapine (NVP)	Emtricitabine/TDF					TDF/FTC/NVP	H
1266	male	104	172	207	21.2	14.6	27.2	14.7	100.1	155	81	35.2	53	1.13	73.8	105.67	1083	1072	50	29.7	133	106.3	90	13.4	45.3	28.2	0.85	101.6	29.7		1072	Emtricitabine/TDF	Efavirenz					TDF/Emtricitabine (FTC)/EFV	D
1267	female	62	155				26.8	33.1	68.3	148	101	25.8	39	0.77	97.26	116.67	1731	1731	36	23.3	170	130	536	11.5	15.8	17.6	0.86	86.91		23.3	1731	Nevirapine (NVP)	Emtricitabine/TDF					TDF/FTC/NVP	H
1268	female	68	164	561	38.8	14	23.2	25.2	53	139	89	25.3	31	0.6	121.46	105.67	662	634	29	27.5	118	88								27.5	634	Nevirapine (NVP)	Emtricitabine/TDF					TDF/FTC/NVP	H
1269	female	78	156	444	24	10	21.3	11.9	47	153	81	32.1	39	0.53	119.6	105	1017	998	36	26.7	118	98.7	63	8.5						26.7	998	Nevirapine (NVP)	Emtricitabine/TDF					TDF/FTC/NVP	H
1273	female	84	158	471	19.1	12.9	28.3	37.7	65	139	86	33.6	47	0.73	98.07	103.67	858	736	44	32	169	133.7	411		29		0.66	107.43		32	736	Nevirapine (NVP)	Emtricitabine/TDF					TDF/FTC/NVP	H
1276	female	60	154	503	18.5		26	15.3	55	159	102	25.3	39	0.62	113.59	121	350	350	38	23.6	117	87.7	427	13.7	28.1	17.6				23.6	350	Nevirapine (NVP)	Emtricitabine/TDF					TDF/FTC/NVP	H
1277	male	65	172	94	20	14.4	20.9	21.1	147	162	98	22	45	1.66	49.03	119.33	2630	2521	37	23	150	116.7	51	14		19.8	0.9	108.73	23		0	Lopinavir/Ritonavir	Lamivudine (3TC)	Abacavir (ABC)				ABC/Lopinavir (LPV)/Ritonavir (rtv)	E
1278	female	58	144	547	40		23.3	11.8	38.4	114	67	28	27	0.43	139.39	82.67	551	512	26	22.2	102	78	142	7.1	24.7	15	0.85	94.56		22.2	512	Emtricitabine/TDF	Efavirenz					TDF/Emtricitabine (FTC)/EFV	D
1279	female	56	163	284	31	7.9	22.9	28.8	63	100	49	21.1	35	0.71	110.34	66	1087	566	32	19.2	100	73.3	420	12						19.2	566	Emtricitabine/TDF	Efavirenz					TDF/Emtricitabine (FTC)/EFV	D
1280	female	86	165						71.2	127	74	31.6	42	0.8	90.93	91.67	2897	2757	34	25			93							25	2757	Lopinavir/Ritonavir	Emtricitabine/TDF					TDF/FTC/LPV/rtv	F
1281	male	50	163	314	30.7	14.1	17.2	11	95	142	91	18.8	60	1.07	75.05	108	1797	1317	55	18.4	120	80	319	9.3					18.4		1317	Emtricitabine/TDF	Efavirenz					TDF/Emtricitabine (FTC)/EFV	D
1282	female	63	159	400	36.1	11.2			60.3	143	97	24.9	57	0.68	97.1	112.33	2163	2136	51	21.8	110	76.7	232	10.8	31	29.4	0.96	68.48		21.8	2136	Nevirapine (NVP)	Emtricitabine/TDF					TDF/FTC/NVP	H
1283	male	57	175	236	13.3	14.8	12.6	13.7	98	114	69	18.6	40	1.11	82.62	84	1895	1895	35	21.2	100	80	8	9.3					21.2		1895	Emtricitabine/TDF	Efavirenz					TDF/Emtricitabine (FTC)/EFV	D
1285	male	73	173	131	17.3	12.3			83.6	115	71	24.4	43	0.94	98.9	85.67	195	175	42	24.7	112	84							24.7		175	Emtricitabine/TDF	Efavirenz					TDF/Emtricitabine (FTC)/EFV	D
1286	male	81	170	336	16.4	15.1	28.9	31.2	72.8	145	80	28	38	0.82	112.18	101.67	1136	994	34	29.8	145	117							29.8		994	Emtricitabine/TDF	Efavirenz					TDF/Emtricitabine (FTC)/EFV	D
1287	female	56	180	214	30.7	6.3	17.6	11.4	56	104	60	17.3	44	0.63	109.09	74.67	1434	1419	40	14.2	90	70	99	4.2	9.2	20.4				14.2	1419	Nevirapine (NVP)	Emtricitabine/TDF					TDF/FTC/NVP	H
1288	female		164	693	36.6	9.4	18.7	14.9	50				42	0.56	115.01		1911	1865	36	20.8	120	80		13						20.8	0	Nevirapine (NVP)	3TC/AZT					AZT/3TC/NVP	G
1289	male	65	169	391	26.7		69.6		130.1	141	90	22.8	46	1.47	56.4	107	2574	2573	39	22.1	130	96.7	150	15.7	37.2	53	0.81	112.18	22.1		0	Nevirapine (NVP)	3TC/AZT					AZT/3TC/NVP	G
1290	male	77	175				36.3	59.9	107.5	164	108	25.1	52	1.21	68.42	126.67	1330	1310	49	21.9	130	110	114	15	13.6	21.2	0.71	110.17	21.9		1310	Emtricitabine/TDF	Efavirenz					TDF/Emtricitabine (FTC)/EFV	D
1291	female	48	154						60	120	79	20.2	32	0.68	115.74	92.67	1211	641	28	22.3	110	87.3	422	9						22.3	641	Nevirapine (NVP)	Emtricitabine/TDF					TDF/FTC/NVP	H
1292	male	60	181				29.8	18.9	79.5	116	81	18.3	61	0.9	91.86	92.67	1762	1740	56	18.9	170	123.3	48	15.1					18.9		1740	Emtricitabine/TDF	Efavirenz					TDF/Emtricitabine (FTC)/EFV	D
1293	female	56	162			9.3	33.3	24.3	66	109	71	21.3	47	0.75	94.92	83.67	1521	1521	42				409	10.5							1521	Emtricitabine/TDF	Efavirenz					TDF/Emtricitabine (FTC)/EFV	D
1294	male		180						57.3				48	0.65	115.05		2796	2781	40	18.2	90	70	193	11.6	73.5	110	1.64	51.54	18.2		0	Efavirenz	3TC/AZT					AZT/3TC/Efavirenz (EFV)	B
1295	male	57	170	342	46.9	11.6	26.4	13.7	63	141	87	19.7	42	0.71	115.72	105	1854	1854	37	20.8	100	73.3	283	11.9	25	11.2	0.56	132.14	20.8		1854	Emtricitabine/TDF	Efavirenz					TDF/Emtricitabine (FTC)/EFV	D
1296	female	50	148	125	14.8	8.9	28.3	8.9	41	130	72	22.8	44	0.46	120.98	91.33	463	447	42	19.2	123	91	70	12						19.2	447	Emtricitabine/TDF	Efavirenz					TDF/Emtricitabine (FTC)/EFV	D
1297	female		162						52.3				51	0.59	106.12		2971	2946	43				155	6.4		9	0.76	96.07			2946	Emtricitabine/TDF	Efavirenz					TDF/Emtricitabine (FTC)/EFV	D
1298	male	68	167	370	15.9		20.8	16.4	70.4	137	82	24.4	32	0.8	118.2	100.33	3818	3818	24				74		11.7	26.8	1.41	69.23			3818	Lopinavir/Ritonavir	Emtricitabine/TDF					TDF/FTC/LPV/rtv	F
1301	female		153			8.7	32.4	19.7	60				46	0.68	104.9		441	420	45	30.3	127	89.7	142	11.8	32.9	15.6	0.76	94.73		30.3	420	Emtricitabine/TDF	Efavirenz					TDF/Emtricitabine (FTC)/EFV	D
1302	female	56	160	364	35.9	9.7	25.1	17.9	56	135	77	21.9	30	0.63	120.36	96.33	1358	1342	26	19.9	120	80	280	10.4	22	9.2				19.9	0	Nevirapine (NVP)	3TC/AZT					AZT/3TC/NVP	G
1305	male	60	178				33.9	44.1	89.5	135	85	18.9	41	1.01	91.96	101.67	2792	2698	34	18.6	110	83.3	85	10.9	50.2	62	1.05	92.16	18.6		2698	Emtricitabine/TDF	Efavirenz					TDF/Emtricitabine (FTC)/EFV	D
1307	female	70	150				27.4	23.6	80.3	108	69	31.1	29	0.91	85.26	82	851	815	27	32.9	154	112	340	10						32.9	815	Nevirapine (NVP)	Emtricitabine/TDF					TDF/FTC/NVP	H
1308	male	70	172	288	23.4	12.5	49	38.2	93.7			23.7	41	1.06	86.74		622	588	40	23	125	101	67	13.7	28	21			23		588	Emtricitabine/TDF	Efavirenz					TDF/Emtricitabine (FTC)/EFV	D
1311	male	63	168	151	14.8		41.8	40.7	63	168	128	22.3	48	0.71	110.95	141.33	1890	385	43	18.8	110	76.7	448	11.3	25.4	5	0.76	111.74	18.8		385	Emtricitabine/TDF	Efavirenz					TDF/Emtricitabine (FTC)/EFV	D
1312	female		162	935	25.5		38	25	66				33	0.75	104.73		679	670	32	24	120	98.7	167	8.9	60.8	29.3	0.59	121.27		24	670	Emtricitabine/TDF	Efavirenz					TDF/Emtricitabine (FTC)/EFV	D
1313	female	69	148	454	23.1	11.4	24.7	21.7	70	141	96	31.5	56	0.79	83.68	111	939	936	53	26.9	144	110.7	375		49.9	51.8	0.53	108.4		26.9	936	Nevirapine (NVP)	Emtricitabine/TDF					TDF/FTC/NVP	H
1314	male	59	159	393	52.1	12.8	60.1	59.9	77	117	77	23.3	58	0.87	95.13	90.33	673	673	56	21.4	110	81.3							21.4		673	Emtricitabine/TDF	Efavirenz					TDF/Emtricitabine (FTC)/EFV	D
1315	female		146	335	32.8	11.7	14.7	15.4	56.9				31	0.64	118.9		639	596	30	31.9	97	69.7	107	11	29	21.9	0.65	119.13		31.9	596	Nevirapine (NVP)	Emtricitabine/TDF					TDF/FTC/NVP	H
1316	female		159	445	36.4	11.5	19.4	19	66	109	69		35	0.75	103.27	82.33	1758	918	30	24.5	100	73.3	293	11						24.5	918	Nevirapine (NVP)	Emtricitabine/TDF					TDF/FTC/NVP	H
1318	male	59	162	630	56.6	16.5	32.4	23.6	82	127	79	22.5	44	0.93	99.49	95	1905	1728	39	19.1	120	80	147		7.7		0.93	103.04	19.1		1728	Emtricitabine/TDF	Efavirenz					TDF/Emtricitabine (FTC)/EFV	D
1319	female	64	158	203	19.7	10.7			110	125	42	25.6	42	1.24	53.53	69.67	2417	555	35	23.6	110	83.3	215	12	18	12	0.95	77.4		23.6	555	Nevirapine (NVP)	Emtricitabine/TDF					TDF/FTC/NVP	H
1320	male	47	161	607	7.9	10.4	22.7	17.4	71	138	87	18.1	58	0.8	98.47	104	2205	2204	52	17.7	120	93.3	226	13.3	38.6	15.2	1.28	63.92	17.7		0	Nevirapine (NVP)	3TC/AZT					AZT/3TC/NVP	G
1321	male	75	173	242	34	12	33.2	29.6	61	126	84	25.1	32	0.69	125.61	98	740	665	30	23.4	115	89.7	220	11.9	32.6	20	0.66	129.74	23.4		665	Emtricitabine/TDF	Efavirenz					TDF/Emtricitabine (FTC)/EFV	D
1322	male	52	167			13.2	35.3	41.8	75	139	83	18.6	48	0.85	103.04	101.67	2046	2045	42	18.3	110	83.3	216	14.7	102	23.1	0.73	114.41	18.3		2045	Emtricitabine/TDF	Efavirenz					TDF/Emtricitabine (FTC)/EFV	D
1323	male	59	168	505	36	13.5	41.7	23.6	63	137	105	20.9	34	0.71	122.41	115.67	1287	1238	30						44	25	0.9	114.21			1238	Emtricitabine/TDF	Efavirenz					TDF/Emtricitabine (FTC)/EFV	D
1324	female	72	162	507	37.5	11.6	18.5	17	71	107	72	27.4	43	0.8	90.3	83.67	959	912	40	25.5	123	93.7								25.5	912	Emtricitabine/TDF	Efavirenz					TDF/Emtricitabine (FTC)/EFV	D
1325	female	67	172	509	39.9	12	29.9	21.2	60	107	69	22.6	33	0.68	114.93	81.67	1668	1587	28	17.2	100	77.3	225	8.3	21.6	16.9	0.82	97.38		17.2	0	Efavirenz	3TC/AZT					AZT/3TC/Efavirenz (EFV)	B
1328	female	77	184	753	44.1	11.5	28.1	31	55	145	94	22.7	52	0.62	103.67	111	2093	2093	46	20.7	160	113.3								20.7	2093	Emtricitabine/TDF	Efavirenz					TDF/Emtricitabine (FTC)/EFV	D
1329	male	50	158	338	25.9	13.3	28.4	29.5	68	121	65	20	45	0.77	109.59	83.67	695	695	43	20.4	115	87							20.4		0	Nevirapine (NVP)	3TC/AZT					AZT/3TC/NVP	G
1332	female		171	348	18.9	11.7	28.5	36.4	59	120	90		42	0.67	108.42	100	2233	2196	36	31.8	120	100								31.8	2196	Emtricitabine/TDF	Efavirenz					TDF/Emtricitabine (FTC)/EFV	D
1333	male		166				66.5	109.2	93				47	1.05	84.12		1332	861	44	27.2	120	86.7	547	16.1	13.2	8.3	0.56	125.8	27.2		861	Emtricitabine/TDF	Efavirenz					TDF/Emtricitabine (FTC)/EFV	D
1335	female	56	153				19.3	11.2	82	126	74	23.9	44	0.93	74.74	91.33	2157	2156	38	16.7	110	90	205	8.3						16.7	0	Lopinavir/Ritonavir	Lamivudine (3TC)	Abacavir (ABC)				ABC/Lopinavir (LPV)/Ritonavir (rtv)	E
1336	female		175	353	25.7	7.9	46.4	36.1	49.4				44	0.56	113.4		1984	1983	38	22.2	130	96.7	50	11.7	66.9	10.4	0.57	117.73		22.2	1983	Nevirapine (NVP)	Emtricitabine/TDF					TDF/FTC/NVP	H
1340	female	71	166	155	8.5	12.7	32.5	32.4	54	130	68	25.8	44	0.61	110.25	88.67	1423	1393	40	21	120	86.7	150	10.1	19.2	8.4	0.78	95.09		21	1393	Nevirapine (NVP)	Emtricitabine/TDF					TDF/FTC/NVP	H
1342	female		167	868	41.3	9.9	21.3	15.8	64.4				37	0.73	105.21		1830	1830	32	29.4	110	83.3	130	9.5	8.4	9.5	0.76	103.79		29.4	1830	Emtricitabine/TDF	Efavirenz					TDF/Emtricitabine (FTC)/EFV	D
1346	female	65	150	350	27	13.1	16.8	10.5	69	144	86	28.9	36	0.78	97.8	105.33	728	721	34	27.1	135	89.7	490							27.1	0	Nevirapine (NVP)	3TC/AZT					AZT/3TC/NVP	G
1347	female	56	161			13.4	35.4	47.6	60	116	68	21.6	44	0.68	106.38	84	2359	2354	37	20.4	110	83.3	209	11.7	24.2	13.6				20.4	2354	Emtricitabine/TDF	Efavirenz					TDF/Emtricitabine (FTC)/EFV	D
1348	male	64	163	439	34.7	13.3	16.6	14.1	141.8	171	104	24.1	64	1.6	44.86	126.33	2141	2137	58	24.6	160	120	185	14.8	29	25.4	0.7	104.09	24.6		0	Lamivudine (3TC)	Efavirenz	Abacavir (ABC)				Abacavir (ABC)/3TC/EFV	C
1350	male	58	165	438	32.5			19.8	58	112	63	21.3	41	0.66	120.09	79.33	1109	1093	38	16.5	110	83.3	94	9.4	32.1	23.4			16.5		1093	Emtricitabine/TDF	Efavirenz					TDF/Emtricitabine (FTC)/EFV	D
1351	female	65	162	331	12.3	11.3	20.6	13.2	50	91	67	24.8	37	0.56	119.12	75	928	158	35				315	8.4	21	14.8	0.58	119.42			158	Emtricitabine/TDF	Efavirenz					TDF/Emtricitabine (FTC)/EFV	D
1355	female		149	233	20.9	11.8	30.1	20.3	51				48	0.58	108.99		1138	1138	45	20.7	100	73.3								20.7	0	Nevirapine (NVP)	3TC/AZT					AZT/3TC/NVP	G
1357	male	56	157			12.2	116.4	163.7	74	104	75	22.7	40	0.84	109.52	84.67	185	182	39	21.9	110	84	42	9.1			1.31	68.1	21.9		182	Emtricitabine/TDF	Efavirenz					TDF/Emtricitabine (FTC)/EFV	D
1358	male		173	497	35.9	17	21.1	14.8	67				39	0.76	114.93		567	371	37	23.7	123	93							23.7		371	Emtricitabine/TDF	Efavirenz					TDF/Emtricitabine (FTC)/EFV	D
1359	female	47	170	382	23.3	12.2	19.5	11.6	80	104	59	16.3	36	0.9	82.26	74	2099	2080	31	13.8	110	90	33	10	22		0.63	119.52		13.8	2080	Lopinavir/Ritonavir	Emtricitabine/TDF					TDF/FTC/LPV/rtv	F
1360	male	86	161	817	17.2	14.4			106	178	97	33.2	57	1.2	66.72	124	1349	1349	55	32	190	132.7	656	15.2		21.7	1.25	64.41	32		1349	Emtricitabine/TDF	Efavirenz					TDF/Emtricitabine (FTC)/EFV	D
1362	female	59	165			12.8		26.4	65	111	74	21.7	31	0.73	109.74	86.33	1406	1397	27	18.4	100	73.3								18.4	0	Nevirapine (NVP)	3TC/AZT					AZT/3TC/NVP	G
1364	female	52	158			11.4	23.9	25.1	106.2	110	71	20.8	39	1.2	56.88	84	461	158	38	22.4	102	78	487							22.4	158	Nevirapine (NVP)	Emtricitabine/TDF					TDF/FTC/NVP	H
1366	male	66	163	499	31.1			128.6	90	150	69	24.8	32	1.02	96.8	96	256	251	32	24.5	144	96.7	173	13	62.3	61.5	0.89	113.13	24.5		251	Emtricitabine/TDF	Efavirenz					TDF/Emtricitabine (FTC)/EFV	D
1368	female	86	171	475	29	12		16	76	126	86	29.4	39	0.86	85.09	99.33	2793	2624	31	23.6	120	93.3	299	13	25		0.97	77.82		23.6	0	Nevirapine (NVP)	3TC/AZT					AZT/3TC/NVP	G
1369	female	45	150	19	7		51	35	72	97	68	20	41	0.81	90.21	77.67	391	382	40	18.7	115	90.3								18.7	382	Emtricitabine/TDF	Efavirenz					TDF/Emtricitabine (FTC)/EFV	D
1370	female		155	415	44.5	11.2	33.3	31.5	55				48	0.62	106.63		2015	1825	42	19.6	100	80	333	14.6	25.9	12.7	0.72	103.29		19.6	0	Nevirapine (NVP)	3TC/AZT					AZT/3TC/NVP	G
1372	male	88	168	120	32.9	12.7	25.4	21.9	80	124	88	31.2	42	0.9	104.98	100	974	956	39	25.9	140	109.3	135						25.9		956	Emtricitabine/TDF	Efavirenz					TDF/Emtricitabine (FTC)/EFV	D
1373	female	90	166	300	14.8	12.7	24.6		70	130	80	32.7	43	0.79	91.68	96.67	799	657	40				271	11.6			0.8	92.22			0	Nevirapine (NVP)	3TC/AZT					AZT/3TC/NVP	G
1374	female	50	151	173	19.7	8.4	59.5	84.1	47	94	55	21.9	26	0.53	131.04	68	951	924	23	18			54		22.9	27.7	0.4	146.81		18	0	Lopinavir/Ritonavir	Lamivudine (3TC)	Abacavir (ABC)				ABC/Lopinavir (LPV)/Ritonavir (rtv)	E
1375	male	74	171	418	16.9		22.2	36.6	122	140	100	25.3	51	1.38	58.78	113.33	597	595	49	26.3	128	99.3	465		38.8	49.4	1.11	77.56	26.3		595	Emtricitabine/TDF	Efavirenz					TDF/Emtricitabine (FTC)/EFV	D
1376	female	74	163				93.5	71.3	53	132	78	27.9	54	0.6	103.34	96	1388	222	50	28.6	140	100	507	15						28.6	222	Emtricitabine/TDF	Efavirenz					TDF/Emtricitabine (FTC)/EFV	D
1378	male	65	160	427	31.6	13.7		30.1	91	141	88	25.4	43	1.03	88.55	105.67	295	239	43	26.2	148	114	97	13.3	53.6	37.3	1.02	89.6	26.2		239	Emtricitabine/TDF	Efavirenz					TDF/Emtricitabine (FTC)/EFV	D
1379	female	55	170	228	20.8	12.7		27	83	128	82	19	45	0.94	73.26	97.33	1472	1452	41	18	100	80	119	12.2	11.9	9	0.62	112		18	1452	Emtricitabine/TDF	Efavirenz					TDF/Emtricitabine (FTC)/EFV	D
1380	male	71	166	116	17.2	11.8	60.8	69.2	91	120	75	25.8	42	1.03	89.18	90	792	728	39	22.1	109	88.3							22.1		728	Emtricitabine/TDF	Efavirenz					TDF/Emtricitabine (FTC)/EFV	D
1381	male	59	162	251	18.1	10.8	24.9	18.6	97.4	117	76	22.5	43	1.1	81.78	89.67	2932	2929	35	22.5	120	93.3	190	15			0.86	112.24	22.5		2929	Emtricitabine/TDF	Efavirenz					TDF/Emtricitabine (FTC)/EFV	D
1382	male	58	160	349	36	14.4	42.6	24.7	85.6	145	98	22.7	60	0.97	84.5	113.67	2527	2526	53	19.9	160	126.7	131	12.3	36	5.3	1.18	70.03	19.9		2526	Emtricitabine/TDF	Efavirenz					TDF/Emtricitabine (FTC)/EFV	D
1384	male	78	156	500	20.2	13	20.1	19.3	50	106	74	32.1	31	0.56	137.83	84.67	1209	1183	27	27.9	137	106.3							27.9		0	Lamivudine (3TC)	Efavirenz	Abacavir (ABC)				Abacavir (ABC)/3TC/EFV	C
1385	female	71	158				21.9	27.5	85.5	102	69	28.4	55	0.97	65.75	80	1370	1370	51	26.8	101	85	158	10	45.8	40	0.69	100.79		26.8	0	Lamivudine (3TC)	Efavirenz	Abacavir (ABC)				Abacavir (ABC)/3TC/EFV	C
1386	female	50	152			10.2	43.1	28.6	63	114	95	21.6	42	0.71	105.05	101.33	991	712	39	20.3	144	108	341		55.9	37.8	0.55	118.15		20.3	712	Nevirapine (NVP)	Emtricitabine/TDF					TDF/FTC/NVP	H
1387	female		159	148	26.7	11.1	25.9	13.2	70				36	0.79	96.3		754	751	34	21.8	120	96	290	11.2			0.51	125.46		21.8	0	Nevirapine (NVP)	3TC/AZT					AZT/3TC/NVP	G
1388	female	52	160	362	52	10.6	21.9	12.8	61.7	115	86	20.3	36	0.7	111.47	95.67	2569	2074	29	18.4	100	86.7	431	9		6	0.64	120.59		18.4	0	3TC/Stavudine(d4T)/NVP						Stavudine (d4T)/3TC/Nevirapine (NVP)	A
1389	male	81	171	446	14	13.3	34.5	23.3	61	126	81	27.7	36	0.69	122.13	96	979	958	33				131	11.4							958	Emtricitabine/TDF	Efavirenz					TDF/Emtricitabine (FTC)/EFV	D
1392	female	70	165	302	35.2	12.6	34.6	32.5	65	125	72	25.7	33	0.73	108.21	89.67	1884	1884	28	21.7	130	96.7	151	13.8	27.3	14.5	0.71	115.9		21.7	0	Nevirapine (NVP)	3TC/AZT					AZT/3TC/NVP	G
1393	female	51	158			10.1	30.6	14.6	68	96	69	20.4	46	0.77	92.6	78	516	447	45	20	102	76.7								20	447	Emtricitabine/TDF	Efavirenz					TDF/Emtricitabine (FTC)/EFV	D
1395	female	46	160	384	41.4	11.3	21.7	5.8	61	92	57	18	44	0.69	105.87	68.67	1823	1563	39	18	110	83.3	311	10.3	10.6	8.2	0.64	112.41		18	0	Efavirenz	3TC/AZT					AZT/3TC/Efavirenz (EFV)	B
1400	male	75	181	112	22.7	14.1	26	30.1	82	124	75	22.9	42	0.93	100.9	91.33	2026	2025	36	21.1	120	93.3	102	14.3	17.5	10	0.92	106.62	21.1		0	Nevirapine (NVP)	3TC/AZT					AZT/3TC/NVP	G
1401	female	59	158			8.4	27	21.4	261.7	107	59	23.6	59	2.96	16.59	75	2691	1853	52	24.8	130	96.7								24.8	0	Lamivudine (3TC)	Abacavir (ABC)					not classifiable/other combinations	J
1403	male	55	165			13.5	39.7	37.5	130.5	159	103	20.2	38	1.47	59.66	121.67	1610	1599	34	18	90	70	38	10	26.2	18.9	1.6	55.38	18		1599	Emtricitabine/TDF	Efavirenz					TDF/Emtricitabine (FTC)/EFV	D
1404	male		163						78.6				54	0.89	96.93		2399	2291	52	27.9	183	125.7							27.9		2291	Nevirapine (NVP)	Emtricitabine/TDF					TDF/FTC/NVP	H
1407	male	62	167						80.9	119	81	22.2	24	0.91	117.54	93.67	382	365	23	22.6	150	102							22.6		0	Nevirapine (NVP)	3TC/AZT					AZT/3TC/NVP	G
1409	female	52	155	308	51.4	13.5	19.8	15.1	76.1	117	67	21.6	35	0.86	87.52	83.67	1669	1268	30	22.5	100	73.3	363							22.5	1268	Nevirapine (NVP)	Emtricitabine/TDF					TDF/FTC/NVP	H
1410	male	76	173			11.9	27.7	15.9	151	138	87	25.4	66	1.71	40.82	104	2821	2820	59	22.7	110	83.3	160	11.3	47.2	40.6	1.71	42.88	22.7		0	Nevirapine (NVP)	Lamivudine (3TC)	Abacavir (ABC)	Abacavir (ABC)	Abacavir (ABC)	Lamivudine (3TC)	ABC/3TC/NVP	I
1411	female	89	166	442	32.2	14		48.1	59	153	99	32.3	54	0.67	99.65	117	893	893	52												893	Emtricitabine/TDF	Efavirenz					TDF/Emtricitabine (FTC)/EFV	D
1412	female	58	164	322	4.5	12.7	33.2	18.4	100	115	71	21.6	47	1.13	57.83	85.67	1953	1949	42	18.6	110	83.3	322		14.5	9.9				18.6	1949	Emtricitabine/TDF	Efavirenz					TDF/Emtricitabine (FTC)/EFV	D
1413	male	73	161						106.2	118	77	28.2	48	1.2	71.08	90.67	708	687	46	20.8	104	78	11		333.9	150.9	2.06	37.51	20.8		0	Lamivudine (3TC)	Efavirenz	Abacavir (ABC)				Abacavir (ABC)/3TC/EFV	C
1414	male	68	180	276	18.9	15.7	65.8	67.7	101	144	103	21	37	1.14	81.7	116.67	1895	1825	32	19.8	120	100							19.8		1825	Emtricitabine/TDF	Efavirenz					TDF/Emtricitabine (FTC)/EFV	D
1415	male	86	165	283	25.1	16	24	22.9	106	183	104	31.6	55	1.2	67.67	130.33	2103	2087	50	22	120	93.3	307	7.4	38.6	10.8			22		2087	Emtricitabine/TDF	Efavirenz					TDF/Emtricitabine (FTC)/EFV	D
1416	male	48	158	373	28.3		26.5	21	118.2	113	63	19.2	40	1.34	65.8	79.67	1781	1757	35	18	100	73.3							18		1757	Emtricitabine/TDF	Efavirenz					TDF/Emtricitabine (FTC)/EFV	D
1417	male	74							72.3	131	85		36	0.82	113.76	100.33	147	147	36	24	162	110.7		12.9	97.3	94.3	1.12	84.06	24		147	Emtricitabine/TDF	Efavirenz					TDF/Emtricitabine (FTC)/EFV	D
1418	female	52							93.9	121	79		64	1.06	55.44	93	340	323	63	19.1	106	81.3	70	9.3	24.7	13.2	0.84	73.97		19.1	0	Lamivudine (3TC)	Efavirenz	Abacavir (ABC)				Abacavir (ABC)/3TC/EFV	C
1419	male	70	184	258	18.6	15.2	26.2	38.9	106	137	78	20.7	40	1.2	75.19	97.67	1642	1612	35	18	100	80	92	11.6					18		1612	Nevirapine (NVP)	Emtricitabine/TDF					TDF/FTC/NVP	H
1420	female	80	160				19.4	15.6	118.1	175	78	31.3	65	1.33	41.85	110.33	1652	1622	61	27.7	160	120	153	11						27.7	1622	Emtricitabine/TDF	Efavirenz					TDF/Emtricitabine (FTC)/EFV	D
1422	female	58	154				20.2	11.9	58.9	143	71	24.5	58	0.67	96.89	95	1186	1170	55	26.1	169	116.3	309	12.6	22.8	19.8	0.63	100.98		26.1	1170	Emtricitabine/TDF	Efavirenz					TDF/Emtricitabine (FTC)/EFV	D
1423	male	71	173						151.9	88	55	23.7	47	1.72	46.32	66	408	387	46	29.7	143	117	144	13.7	55.9	23.8	0.8	107.13	29.7		0	Efavirenz						not classifiable/other combinations	J
1425	female	53	150	109	64	9.1	34.1	26.8	70.2	120	75	23.6	41	0.79	92.98	90	630	630	39	24.4	102	73.3								24.4	630	Nevirapine (NVP)	Emtricitabine/TDF					TDF/FTC/NVP	H
1430	male	82	171	715	25	16.1	35.2	61.1	104	160	97	28	41	1.18	76.19	118	1535	1520	37	21.2	120	80	193	10.8	10	15	0.64	125.08	21.2		1520	Emtricitabine/TDF	Efavirenz					TDF/Emtricitabine (FTC)/EFV	D
1431	male	62	170	140	22.4	9	29.9	16	92	90	63	21.5	56	1.04	79.88	72	1465	1436	52	22.8	124	100.7	287		34.8	21.7	1.16	72	22.8		1436	Emtricitabine/TDF	Efavirenz					TDF/Emtricitabine (FTC)/EFV	D
1433	male	78	171	394	41.7	13.5	30	39.2	98.7	160	90	26.7	52	1.12	75.12	113.33	951	949	49	26.3	128	99.3	465		38.8	49.4	1.11	77.56	26.3		949	Emtricitabine/TDF	Efavirenz					TDF/Emtricitabine (FTC)/EFV	D
1437	male	75	180						61	122	70	23.1	49	0.69	111.47	87.33	2273	2272	43	19.8	110	90	109	10	40.6	29.8	0.81	108.96	19.8		0	Efavirenz	3TC/AZT					AZT/3TC/Efavirenz (EFV)	B
1438	male	86	174	324	21.9				399.8	170	111	28.4	47	4.52	14.4	130.67	2307	2262	40	25.8	110	83.3	30	11.3	40.1	8	2.15	37.15	25.8		0	Lamivudine (3TC)	Efavirenz	Abacavir (ABC)				Abacavir (ABC)/3TC/EFV	C
1439	female	61	162	38	14.3	12	25.9	11.9	51.2	148	93	23.2	48	0.58	108.99	111.33	176	161	48	22.9	197	141.7	58		42.6	32.6	0.7	102.45		22.9	161	Emtricitabine/TDF	Efavirenz					TDF/Emtricitabine (FTC)/EFV	D
1440	male	57	168						67.6	97	51	20.2	67	0.76	94.41	66.33	1644	1629	62	23.4	100	73.3	11	9.2	15.4	6.4	0.73	99.41	23.4		1629	Lopinavir/Ritonavir	Emtricitabine/TDF					TDF/FTC/LPV/rtv	F
1443	female	66	168	422	22.6		36.5	34.5	62.8	193	96	23.4	65	0.71	89.38	128.33	2728	2725	57	20.5	110	90	183	10						20.5	0	Nevirapine (NVP)	3TC/AZT					AZT/3TC/NVP	G
1444	male	90	175	411	37.4	15	31.8	21.9	114.2	128	78	29.4	43	1.29	67.45	94.67	1907	1891	38	25.8	140	101.3	167	11.5	22.7	18	0.75	116.18	25.8		1891	Emtricitabine/TDF	Efavirenz					TDF/Emtricitabine (FTC)/EFV	D
1446	female	87	160				27.4	41.3	56	154	114	34	36	0.63	115.4	127.33	1683	1436	31	32	110	90	306	12.4						32	1436	Nevirapine (NVP)	Emtricitabine/TDF					TDF/FTC/NVP	H
1448	female		165	482	26.3		21	25.4	62				56	0.7	96.86		1624	1609	51	21.3	110	76.7	231	12.6	11.8	3.9	0.71	98.61		21.3	1609	Emtricitabine/TDF	Efavirenz					TDF/Emtricitabine (FTC)/EFV	D
1449	male	67	175	269	27.9	13.2	29.9	26.4	110	143	81	21.9	54	1.24	65.5	101.67	2150	2016	48	18	100	73.3	248	12.6	12.1	14.6	0.5	128.14	18		2016	Emtricitabine/TDF	Efavirenz					TDF/Emtricitabine (FTC)/EFV	D
1450	female	65	165						87	105	74	23.9	44	0.98	70.16	84.33	2982	2911	36				20	9.7	44	18	1.02	70.71			2911	Lopinavir/Ritonavir	Emtricitabine/TDF					TDF/FTC/LPV/rtv	F
1451	male		165	287	42.3	13.5	46.1	44.3	108.4				41	1.22	73.18		1137	1033	38	20.9	127	89.7	358	13.3	49.2	49.2	1.12	82.88	20.9		1033	Emtricitabine/TDF	Efavirenz					TDF/Emtricitabine (FTC)/EFV	D
1452	male	60	164			14.6		45.1	70	101	59	22.3	25	0.79	124.8	73	240	204	24	22.3	118	82	125	12.3	65	41.7	0.81	124.4	22.3		204	Emtricitabine/TDF	Efavirenz					TDF/Emtricitabine (FTC)/EFV	D
1454	male	78	176	178	17.9	14.2	31.3	41.4	68.9	145	89	25.2	38	0.78	114.51	107.67	176	176	37	24.5	144	100		8.6	15.9	13.6	0.71	119.86	24.5		176	Emtricitabine/TDF	Efavirenz					TDF/Emtricitabine (FTC)/EFV	D
1455	male	65	175	214	23.5	15.6	32.7	27.2	66.1	112	75	21.2	45	0.75	110.78	87.33	2783	2783	37	23.5	120	93.3		11.3					23.5		0	Efavirenz	3TC/AZT					AZT/3TC/Efavirenz (EFV)	B
1459	male	64	175	192	13	14.6	31.6	33.1	105	98	67	20.9	45	1.19	73.33	77.33	2762	2700	37	19.3	90	70	102	15		47.5	0.82	112.97	19.3		2700	Nevirapine (NVP)	Emtricitabine/TDF					TDF/FTC/NVP	H
1460	female	71	169	411	18.4	12	22.2	39.6	71	134	72	24.9	29	0.8	99.63	92.67	1426	1284	25	22.4	138	102	262	11.8	18.1	22.4	0.71	118.37		22.4	1284	Nevirapine (NVP)	Emtricitabine/TDF					TDF/FTC/NVP	H
1461	female	59	162			7.2	39.2	18.8	72	187	131	22.5	42	0.81	89.58	149.67	1920	1893	37	22.5	110	83.3	188	11.9	96.4	46.7	0.5	123.64		22.5	1893	Emtricitabine/TDF	Efavirenz					TDF/Emtricitabine (FTC)/EFV	D
1462	male	46	156			6.9	100.5	41.1	147.2	123	96	18.9	51	1.66	47.01	105	1416	1369	47	19.3	121	103	21	13.5	26.2	19.1	3.42	20.18	19.3		0	Nevirapine (NVP)	Lamivudine (3TC)	Abacavir (ABC)				ABC/3TC/NVP	I
1463	male		172	115	7.6	13.7	30.4	23	81				37	0.92	105.88		494	448	35	21	138	106	226	15.8					21		448	Emtricitabine/TDF	Efavirenz					TDF/Emtricitabine (FTC)/EFV	D
1464	female		157			7.8	21	19.8	233.9	124	79		26	2.64	24.02	94	1872	1796	21	26	108	82.7	233	11.1	61.6		0.85	97.8		26	0	Lamivudine (3TC)	Efavirenz	Abacavir (ABC)				Abacavir (ABC)/3TC/EFV	C
1465	male		174			14.7	43	56.6	77.5				45	0.88	103.74		2064	2049	39	19.8	120	92	81	9.8	21.4	5	0.67	121.04	19.8		2049	Emtricitabine/TDF	Efavirenz					TDF/Emtricitabine (FTC)/EFV	D
1467	male	84	172	946	35.1	16.8		26.6	101.2	114	88	28.4	61	1.14	69.02	96.67	3045	3038	53	23	120	86.7	206	14.3		24.4			23		3038	Nevirapine (NVP)	Emtricitabine/TDF					TDF/FTC/NVP	H
1469	male	70	167	342	36.2	15.3		25.8	99	146	89	25.1	35	1.12	84.65	108	2400	2399	28	20.8	120	93.3	251	11.7					20.8		0	Efavirenz	3TC/AZT					AZT/3TC/Efavirenz (EFV)	B
1470	female	64	156	738	41.7	8.3	9.8	15.2	46	103	64	26.3	47	0.52	113.78	77	1983	1531	42	25.9	90	70								25.9	1531	Emtricitabine/TDF	Efavirenz					TDF/Emtricitabine (FTC)/EFV	D
1472	female	52	163	746	13.9	11.9	18.8	19.3	50.3	118	57	19.6	40	0.57	115.96	77.33	2797	1172	32				545	12							1172	Nevirapine (NVP)	Emtricitabine/TDF					TDF/FTC/NVP	H
1474	male	57	165	466	38		47.4	46.9	101.9	147	57	20.9	73	1.15	62.78	87	569	238	71	20.6	178	118	487						20.6		238	Emtricitabine/TDF	Efavirenz					TDF/Emtricitabine (FTC)/EFV	D
1475	female	53	156	218	350	14.1	22.7	15.5	41.1			21.8	33	0.46	130.7		1159	1143	30	21	126	100	350	14	22	15	0.46	133.49		21	1143	Nevirapine (NVP)	Emtricitabine/TDF					TDF/FTC/NVP	H
1478	female		165	291	13.4	11.8	17.2	14.4	51				44	0.58	112.1		517	511	42	22	141	102.3	139	9.4		8	1.08	63.26		22	511	Emtricitabine/TDF	Efavirenz					TDF/Emtricitabine (FTC)/EFV	D
1480	female	49	155	768	46.3	10	27.4	33.9	49.6	136	72	20.4	26	0.56	128.69	93.33	1143	1115	23	18.3	122	84	313	8.6						18.3	1115	Nevirapine (NVP)	Emtricitabine/TDF					TDF/FTC/NVP	H
1483	female	63	150	509	21.1	13.5	27.2	36.5	65	117	73	28	56	0.73	92.06	87.67	2716	2693	48	27.1	110	83.3	387	15.7	19.3	19.5				27.1	2693	Nevirapine (NVP)	Emtricitabine/TDF					TDF/FTC/NVP	H
1485	male	67	174	385	40.8	16.8	33.5	33	59	124	83	22.1	39	0.67	121.04	96.67	1296	1190	35	21.8	128	95.3	215	13.4	29.2	26	1.14	82.86	21.8		1190	Emtricitabine/TDF	Efavirenz					TDF/Emtricitabine (FTC)/EFV	D
1486	female		147	185	20	13.5	21.1	12.8	73				63	0.82	76.15		2249	2196	57	21.3	130	103.3	60	12	45.1					21.3	0	Efavirenz	3TC/AZT					AZT/3TC/Efavirenz (EFV)	B
1487	female	60	155	748	29.9	12.4		18	79	132	89	25	37	0.89	82.79	103.33	1867	809	32	22.5	120	93.3	418	9.9	32	27	0.89	85.75		22.5	809	Emtricitabine/TDF	Efavirenz					TDF/Emtricitabine (FTC)/EFV	D
1489	male	74	162	417	42.6	14.2	30.3	26.2	76.2			28.2	47	0.86	103.26		2212	2196	41	26.3	130	103.3	60	14.8	19.5	22.7	0.91	104.59	26.3		0	Efavirenz	3TC/AZT					AZT/3TC/Efavirenz (EFV)	B
1490	female	51	154	217	17.5	12.8	28.1	10	47	111	63	21.5	42	0.53	117.11	79	722	690	40	18.6	86	57.3	141		26.1	5.4	1.62	39.3		18.6	690	Nevirapine (NVP)	Emtricitabine/TDF	Efavirenz				TDF/Emtricitabine (FTC)/EFV	D
1492	female	49	161	300	29.1		33.1	19.9	82	131	95	18.9	33	0.93	80.75	107	1408	566	29	15.8	133	102.3	957	8.8	28.4	15	0.81	98.14		15.8	566	Emtricitabine/TDF	Efavirenz					TDF/Emtricitabine (FTC)/EFV	D
1494	female	55	161	507	24.8	13.7	17.4	16.8	57	119	90	21.2	43	0.64	109.29	99.67	2288	2284	37	19.3	100	80	252	14	35.4	16				19.3	2284	Emtricitabine/TDF	Efavirenz					TDF/Emtricitabine (FTC)/EFV	D
1495	female		162	157	19.3	11.7	23	16.2	60				53	0.68	99.87		2562	2536	46	22.1	150	126.7	124	11.7						22.1	2536	Lopinavir/Ritonavir	Emtricitabine/TDF					TDF/FTC/LPV/rtv	F
1496	male	70	168	199	9.4	14.2	29.7	25.5	59.7	118	76	24.8	40	0.67	120.19	90	839	797	38												797	Emtricitabine/TDF	Efavirenz					TDF/Emtricitabine (FTC)/EFV	D
1499	female	52	155						418.4	121	113	21.6	44	4.73	10.46	115.67	2650	2649	37		110	83.3	348	11.7	67.9	37.9	0.96	75.46			2649	Emtricitabine/TDF	Efavirenz					TDF/Emtricitabine (FTC)/EFV	D
1501	female		160	390	25.3	11.8	29.6	33.1	76				48	0.86	79.88		2260	2257	42	14.8	110	83.3	25	11.7	25	12.4	0.55	115.69		14.8	2257	Emtricitabine/TDF	Efavirenz					TDF/Emtricitabine (FTC)/EFV	D
1502	female	75	168	133	12.5	12.9	21.2	16.9	57	111	63	26.6	31	0.64	118.9	79	237	212	30	25.2	117	85.7		8.1	25.8	18.8	0.71	114.29		25.2	212	Emtricitabine/TDF	Efavirenz					TDF/Emtricitabine (FTC)/EFV	D
1503	female	94	164	418	21.7	13.9	24.7	24.3	55	123	68	34.9	45	0.62	108.9	86.33	1990	1973	39	30.5	130	103.3	171	13.1	36.4	24.2	0.73	103.74		30.5	1973	Emtricitabine/TDF	Efavirenz					TDF/Emtricitabine (FTC)/EFV	D
1504	male	65	173	166	30.5	13.4	18.3	14.4	61	129	76	21.7	51	0.69	109.92	93.67	2957	2842	43				28	10.3							0	Efavirenz	Efavirenz					not classifiable/other combinations	J
1506	male		163	388	30.4	14.9	26.2	15.8	38				52	0.43	132.56		1679	1660	47	17.3	100	73.3	9	8.1					17.3		1660	Emtricitabine/TDF	Efavirenz					TDF/Emtricitabine (FTC)/EFV	D
1508	male	67	166	592	37.5	17.4	28.1	43.2	47	95	75	24.3	33	0.53	139.01	81.67	1003	987	30	22.5	114	86	258	15.5					22.5		987	Emtricitabine/TDF	Efavirenz					TDF/Emtricitabine (FTC)/EFV	D
1513	female		164	542	18	12.1	25	21.7	62				31	0.7	115.45		1995	1836	25		110	83.3	440	13			7.8	6.53			1836	Nevirapine (NVP)	Emtricitabine/TDF					TDF/FTC/NVP	H
1514	female	105	178				20.3	27.5	52.1	134	84	33.1	45	0.59	110.69	100.67	3046	3020	37	38.8	100	73.3								38.8	3020	Emtricitabine/TDF	Efavirenz					TDF/Emtricitabine (FTC)/EFV	D
1515	female	78	159	521	33.7	12	21.7	19.4	63	138	90	30.9	42	0.71	105.05	106	2666	2666	35	22.5	100	80	135	12	24	13.2	0.85	88.77		22.5	2666	Nevirapine (NVP)	Emtricitabine/TDF					TDF/FTC/NVP	H
1516	male	59	178	127	23.1	15.5	46	52.1	56	113	67	18.6	36	0.63	126.78	82.33	1834	1815	31	18.3	110	83.3	45	12.7	30.2	21	0.66	128.83	18.3		1815	Emtricitabine/TDF	Efavirenz					TDF/Emtricitabine (FTC)/EFV	D
1517	female	83	153	397	36.4	10.3	23.9	17.5	51	142	84	35.5	45	0.58	111.31	103.33	2193	2193	39	28.6	130	96.7	24	8.3	22.5	9.4	0.67	110.73		28.6	2193	Emtricitabine/TDF	Efavirenz					TDF/Emtricitabine (FTC)/EFV	D
1518	female	76	170	384	31.2	13.1	14.9	16.4	59	110	68	26.3	40	0.67	109.95	82	1116	1091	37	25.6	132	94.7	318	12.9	16	22.2				25.6	0	Nevirapine (NVP)	3TC/AZT					AZT/3TC/NVP	G
1519	female	52	163			11.6	32.1	21.2	93	151	101	19.6	39	1.05	66.85	117.67	1530	351	35	20.7	145	115.7								20.7	351	Nevirapine (NVP)	Emtricitabine/TDF					TDF/FTC/NVP	H
1520	female	51	148	319	32	9.3	27.3	18.7	31	123	75	23.3	42	0.35	134.24	91	1074	1071	39	20.5	125	97	290	10	27	17	0.46	125.31		20.5	1071	Emtricitabine/TDF	Efavirenz					TDF/Emtricitabine (FTC)/EFV	D
1521	male	67	165	451	29.3	16.8	67.7	78	87	148	104	24.6	51	0.98	88.9	118.67	2310	2310	45	23.5	110	83.3		13.3	37.8	9.9	0.97	93.89	23.5		2310	Emtricitabine/TDF	Efavirenz					TDF/Emtricitabine (FTC)/EFV	D
1523	male	56	165				19.9	21.9	74	105	59	20.6	35	0.84	113.44	74.33	2239	2238	29	17.6	110	83.3	244	8.3	37.4	6.5	0.7	127.53	17.6		2238	Emtricitabine/TDF	Efavirenz					TDF/Emtricitabine (FTC)/EFV	D
1524	male	61	175	470	31	15	33.5	28.1	83	92	65	19.9	43	0.94	98.9	74	1050	1033	40	20.6	104	83.3	265	13	48	31	0.85	108.99	20.6		1033	Emtricitabine/TDF	Efavirenz					TDF/Emtricitabine (FTC)/EFV	D
1526	male		165	453	28.3	18.1	59.9	47.8	67				44	0.76	110.96		757	712	42	23.1	116	90	218						23.1		712	Emtricitabine/TDF	Efavirenz					TDF/Emtricitabine (FTC)/EFV	D
1527	female	71	160	781	55.1	12.7	23	17.2	56	133	72	27.7	43	0.63	109.86	92.33	1093	1076	40	22.3	124	91.3	275	11	22	15	0.53	118.76		22.3	1076	Emtricitabine/TDF	Efavirenz					TDF/Emtricitabine (FTC)/EFV	D
1528	male	57	162	523	43.4	15.7	39.1	50.4	87			21.7	39	0.98	96.72		991	973	36	19.4	111	83	352	13.2	27.9	27.7	1.01	95.25	19.4		973	Emtricitabine/TDF	Efavirenz					TDF/Emtricitabine (FTC)/EFV	D
1529	female	76	164	518	29.6	12.8	22.8	18.2	58	116	91	28.3	45	0.66	106.68	99.33	1588	1371	41	26.4	120	93.3	298	12.9						26.4	1371	Emtricitabine/TDF	Efavirenz					TDF/Emtricitabine (FTC)/EFV	D
1530	female	77	165	276	26.7	11.1	27.1	26.4	50	125	77	28.3	30	0.56	125.12	93	2161	2161	24	24.6	110	83.3								24.6	2161	Emtricitabine/TDF	Efavirenz					TDF/Emtricitabine (FTC)/EFV	D
1531	female	48	150	484	57.1	14.6	26.4	24.7	54	113	74	21.3	31	0.61	120.8	87	1148	1135	28	22.2	116	80.7								22.2	0	Nevirapine (NVP)	3TC/AZT					AZT/3TC/NVP	G
1533	male	50	153	416	38.3	10.3	22	17.2	64	95	62	21.4	41	0.72	115.87	73	2429	2429	34	20.5	100	80	89	10.3	57.4	19.5	0.88	112.07	20.5		2429	Emtricitabine/TDF	Efavirenz					TDF/Emtricitabine (FTC)/EFV	D
1534	female	96	157			12.1	28.9	22.8	53	122	83	38.9	49	0.6	107.03	96	1413	735	45	33.3	100	73.3	171							33.3	735	Emtricitabine/TDF	Efavirenz					TDF/Emtricitabine (FTC)/EFV	D
1537	female	46	147				48.2	66.4	42	126	59	21.3	33	0.47	129.78	81.33	1213	1200	30	22.7	114	85.3	204	8	32.6	17.3	0.52	128.21		22.7	1200	Nevirapine (NVP)	Emtricitabine/TDF					TDF/FTC/NVP	H
1541	male	80	169	261	32.2		29.4	21.9	82	120	83	28	45	0.93	98.79	95.33	2158	2157	39	30.8	110	86.7	153	13.9		21.4	0.56	130.3	30.8		2157	Emtricitabine/TDF	Efavirenz					TDF/Emtricitabine (FTC)/EFV	D
1542	male	62	167	214	32	13.5	33.8	17.2	70	127	85	22.2	50	0.79	104.7	99	401	359	49	18.3	121	85.7							18.3		359	Emtricitabine/TDF	Efavirenz					TDF/Emtricitabine (FTC)/EFV	D
1543	male	66	170	261	25.9	11.9	24.1	14.7	80.2	101	74	22.8	45	0.91	101.42	83	1980	1978	40	22.5	120	86.7	230	10.8					22.5		1978	Emtricitabine/TDF	Efavirenz					TDF/Emtricitabine (FTC)/EFV	D
1544	female	69	154	375	23	13.2	28.9	38.8	67	142	106	29.1	53	0.76	89.56	118	283	283	52	32.9	183	139								32.9	283	Nevirapine (NVP)	Emtricitabine/TDF					TDF/FTC/NVP	H
1545	female	72	158	209	17.9	12.8	31.7	27.8	59	139	81	28.8	43	0.67	107.66	100.33	211	142	42	26	148	102.7		10	22.3	21.1	0.6	112.42		26	142	Emtricitabine/TDF	Efavirenz					TDF/Emtricitabine (FTC)/EFV	D
1546	female	54	162	550	29	11.9	25.1	20.2	65	116	74	20.6	30	0.73	110.51	88	1626	1546	25	18.3	100	80	250	10.8	11.9	6.8	0.54	131.15		18.3	1546	Nevirapine (NVP)	Emtricitabine/TDF					TDF/FTC/NVP	H
1547	female	90	170	465	35.9		22.7	19.4	53.5	182	85	31.1	65	0.6	95.65	117.33	3320	3320	57		130	96.7	276								3320	Nevirapine (NVP)	Emtricitabine/TDF					TDF/FTC/NVP	H
1548	female	77	170	463	32.3		15.2	11.4	63	82	67	26.6	39	0.71	107.29	72	1679	1669	34	26.3	110	83.3	7	11.2	22.6	14.2	0.63	117.03		26.3	1669	Lopinavir/Ritonavir	Emtricitabine/TDF					TDF/FTC/LPV/rtv	F
1549	female	68	167	478	33	5.8	50.6	29.3	70	122	69	24.4	32	0.79	99.05	86.67	689	637	30	23.3	115	81	441	7.3	44.3	18	0.66	118.54		23.3	637	Nevirapine (NVP)	Emtricitabine/TDF					TDF/FTC/NVP	H
1550	female	49	155	287	18.3		26	27.3	54.6	106	72	20.4	33	0.62	118.48	83.33	2407	1848	26	20.4	100	80	337	10		10.6	0.68	120.9		20.4	1848	Nevirapine (NVP)	Emtricitabine/TDF					TDF/FTC/NVP	H
1551	male	66	174	127	4.4	13.7		44.3	68	111	64	21.8	45	0.77	109.59	79.67	1528	1512	41	21.5	110	83.3	45	12	45.2	20.8	0.89	106.2	21.5		1512	Emtricitabine/TDF	Efavirenz					TDF/Emtricitabine (FTC)/EFV	D
1553	male		182	315	42.6	7.8	30.3	22.7	79				40	0.89	106.95		1100	1044	37	24.5	114	80	72	9.3	68.8	52	0.7	120.56	24.5		1044	Emtricitabine/TDF	Efavirenz					TDF/Emtricitabine (FTC)/EFV	D
1554	male	67	165	601	32.5	16.5	35.2	34.8	68	131	84	24.6	43	0.77	111.14	99.67	2276	2269	37	20.6	100	80	156	10	24.5	30			20.6		2269	Emtricitabine/TDF	Efavirenz					TDF/Emtricitabine (FTC)/EFV	D
1555	female	55	152	465	28.2	11.8	25.9	18.5	60	119	77	23.8	39	0.68	110.19	91	2011	1997	33	20.8	90	67.3	76	7.3	31.7	13.1	0.63	117.85		20.8	1997	Emtricitabine/TDF	Efavirenz					TDF/Emtricitabine (FTC)/EFV	D
1556	female	49	157	366	31	13.3			73	126	69	19.9	28	0.82	97.38	88	1218	1218	24	20.3	110	90								20.3	0	Nevirapine (NVP)	3TC/AZT					AZT/3TC/NVP	G
1558	female	62	152	275	24.8	11.8			66	160	83	26.8	41	0.75	99.01	108.67	1974	1973	36		144	114		10.6	8.2	5.9	0.5	124.51			1973	Nevirapine (NVP)	Emtricitabine/TDF					TDF/FTC/NVP	H
1559	female	78	161			12.6	58.8	97.4	68	125	82	30.1	51	0.77	89.4	96.33	2615	1260	44		130	103.3	421	11.7	53.9	46.4	0.72	101.85			1260	Emtricitabine/TDF	Efavirenz					TDF/Emtricitabine (FTC)/EFV	D
1561	female	85	154	332	15.8		54.9	40.2	57	134	92	35.8	40	0.64	111.62	106	1385	1361	36	31.2	110	83.3	224	9.4	29.4	9.5	0.66	113.64		31.2	1361	Emtricitabine/TDF	Efavirenz					TDF/Emtricitabine (FTC)/EFV	D
1562	female		150				21.9	10.8	135				43	1.53	41.23		2712	2712	36	18.2	100	73.3	13	10.7	38	25	0.69	111.99		18.2	0	Lopinavir/Ritonavir	Lamivudine (3TC)	Abacavir (ABC)				ABC/Lopinavir (LPV)/Ritonavir (rtv)	E
1565	female	93	170	409	50.7		21.7	24.5	47.5	136	93	32.2	44	0.54	114.77	107.33	2379	1940	38	31.8	120	93.3								31.8	1940	Emtricitabine/TDF	Efavirenz					TDF/Emtricitabine (FTC)/EFV	D
1566	female	51	153			9	48.4	63.6	106	141	61	21.8	24	1.2	63.2	87.67	794	461	22	21.4	120	85.3								21.4	461	Nevirapine (NVP)	Emtricitabine/TDF					TDF/FTC/NVP	H
1567	female	48	158	26	8.3	10.6	32.7	24	43.8	103	68	19.2	31	0.49	129.82	79.67	939	914	30	20.4	105	83								20.4	914	Nevirapine (NVP)	Emtricitabine/TDF					TDF/FTC/NVP	H
1568	female	58	157	140	9.1	16.8	34.4	26	71.1	103	62	23.5	43	0.8	90.3	75.67	234	217	42	22.7	141	106.3		10.1	30.8	19.8				22.7	217	Emtricitabine/TDF	Efavirenz					TDF/Emtricitabine (FTC)/EFV	D
1570	male	79	170	417	27	15.1	33.9	40.1	88.3	145	84	27.3	63	1	79.74	104.33	3220	813	62	25.6	142	110	373	11.9	18.3	32	0.8	95.74	25.6		813	Lopinavir/Ritonavir	Emtricitabine/TDF					TDF/FTC/LPV/rtv	F
1571	male	64	171	239	29.2		28.1	19.9	90.5	126	87	21.9	45	1.02	88.35	100	1021	786	42	21.2	105	77.7	126	14.3					21.2		786	Emtricitabine/TDF	Efavirenz					TDF/Emtricitabine (FTC)/EFV	D
1575	female		152	309	28.4	7.1	18.5	9.8	65				37	0.73	105.21		466	447	36	24.7	119	87.7								24.7	447	Emtricitabine/TDF	Efavirenz					TDF/Emtricitabine (FTC)/EFV	D
1576	male	62	160			11.4	22.2	22.9	75.7	134	82	24.2	34	0.86	113.14	99.33	1354	1304	30	19.1	97	74.3							19.1		1304	Emtricitabine/TDF	Efavirenz					TDF/Emtricitabine (FTC)/EFV	D
1579	female	86	165	384	26	9.1	21	20.3	75.7	122	51	31.6	39	0.86	85.09	74.67	1489	1489	35	23.5	148	109.3	137	8.1	5	4.7	0.53	123.09		23.5	0	Lamivudine (3TC)	Efavirenz	Abacavir (ABC)				Abacavir (ABC)/3TC/EFV	C
1581	male	56	171			16.3	34.3	21.4	95	115	75	19.2	42	1.07	85.16	88.33	1065	1036	39	17.4	104	75.3	56	9.4					17.4		1036	Emtricitabine/TDF	Efavirenz					TDF/Emtricitabine (FTC)/EFV	D
1582	female	56	167	322	23.9	12.5	41	31	110	123	87	20.1	47	1.24	51.68	99	1533	1501	43	23.3	130	96.7	286	14						23.3	1501	Nevirapine (NVP)	Emtricitabine/TDF					TDF/FTC/NVP	H
1583	male	64	164						85	166	84	23.8	36	0.96	101.28	111.33	1042	1031	33	23.1	101	71.7	28	11	35	16	1.45	62.82	23.1		0	3TC/AZT						not classifiable/other combinations	J
1584	female	70	159	357	29.1	7.9	21.6	18.1	64	113	65	27.7	43	0.72	102.56	81	1197	1197	40	26.5	130	102								26.5	1197	Nevirapine (NVP)	Emtricitabine/TDF					TDF/FTC/NVP	H
1586	female	56	153	458	16.7	11.8	19.6	29.1	63	122	79	23.9	31	0.71	113.49	93.33	185	164	30	24.3	123	89.7	284	10.4		29.5	0.75	106.96		24.3	164	Nevirapine (NVP)	Emtricitabine/TDF					TDF/FTC/NVP	H
1589	male	60	181	420	21.1	13.7		38	88.5	117	95	18.3	51	1	86.76	102.33	2819	2812	43	16.2	110	90	157	11.3	61.8		0.79	109.98	16.2		2812	Emtricitabine/TDF	Efavirenz					TDF/Emtricitabine (FTC)/EFV	D
1590	female	53	149			13	38	45.9	67.1	119	66	23.9	26	0.76	108.26	83.67	807	785	24	21.6	103	75.7	74	10.3	22.2	14.8	0.62	126.21		21.6	785	Nevirapine (NVP)	Emtricitabine/TDF					TDF/FTC/NVP	H
1591	male	74	173	553	42.2	14.2		50.2	71	137	80	24.7	53	0.8	101.99	99	1534	1534	49	25.7	150	130							25.7		0	Nevirapine (NVP)	3TC/AZT					AZT/3TC/NVP	G
1593	female	60	164	311	22	13	26.8	21.3	62	175	91	22.3	57	0.7	96.18	119	2423	1269	50	25.3	110	83.3	580	12.7	56.3	12.5	0.79	87.28		25.3	1269	Emtricitabine/TDF	Efavirenz					TDF/Emtricitabine (FTC)/EFV	D
1595	female	59	157	503	22.3	13.2	32.3	26.6	77	196	117	23.9	57	0.87	73.95	143.33	2863	2779	49		130	103.3	97	12.6	19.4		0.78	89.26			2779	Nevirapine (NVP)	Emtricitabine/TDF					TDF/FTC/NVP	H
1596	female	63	152	430	30.3	12.2	37	18.9	73	131	91	27.3	37	0.82	91.41	104.33	1558	1543	33	19.5	110	76.7	136	9.8	8	10.6				19.5	1543	Nevirapine (NVP)	Emtricitabine/TDF					TDF/FTC/NVP	H
1597	male	62	173	386	46.2	15.6	27.4	28.5	88	147	92	20.7	44	0.99	92.24	110.33	2313	2215	38	19.4	130	103.3							19.4		2215	Emtricitabine/TDF	Efavirenz					TDF/Emtricitabine (FTC)/EFV	D
1598	male	79	160	455	36.4	15.6	25.6	34.5	75.7	148	91	30.9	43	0.86	106.21	110	745	612	41	25	116	89.3							25		612	Emtricitabine/TDF	Efavirenz					TDF/Emtricitabine (FTC)/EFV	D
1599	male	63	175	376	26.6	16.9	42.3	74.3	93.6	120	88	20.6	44	1.06	84.93	98.67	2380	2377	37	19.3	110	83.3	87	13	38.5	32	1.11	84.38	19.3		2377	Emtricitabine/TDF	Efavirenz					TDF/Emtricitabine (FTC)/EFV	D
1600	male	94	170	155	16.7	15.2	24.2	24.9	94	182	135	32.5	51	1.06	80.86	150.67	1371	1302	47	28.7	168	127.3	26	10.7	30	15.7	0.95	94.94	28.7		1302	Emtricitabine/TDF	Efavirenz					TDF/Emtricitabine (FTC)/EFV	D
1601	female	80	155	294	16.8	9.9	31.1	19.1	70.5	147	104	33.3	37	0.8	94.18	118.33	1385	1271	34	25	127	97	29	7.1	19.5	10.2	0.5	126.28		25	1271	Nevirapine (NVP)	Emtricitabine/TDF					TDF/FTC/NVP	H
1605	male	82	172	247	29.2	12.8	37.2	41.9	67.9	137	74	27.7	41	0.77	112.72	95	1244	1224	37	23	111	81	95	15.3			0.74	117.84	23		1224	Emtricitabine/TDF	Efavirenz					TDF/Emtricitabine (FTC)/EFV	D
1606	female	56	157	635	47.1	13.2	18.4	13.7	65	111	68	22.7	37	0.73	105.21	82.33	2380	2243	30	19.5	110	90	433	13.3	17.9	8.6	0.72	112.37		19.5	0	Nevirapine (NVP)	3TC/AZT					AZT/3TC/NVP	G
1607	male	60	170						62.8	141	76	20.8	47	0.71	111.73	97.67	133	118	47	17	110	77.3	207		90.8	55	3.32	20.91	17		0	Lamivudine (3TC)	Efavirenz	Abacavir (ABC)				Abacavir (ABC)/3TC/EFV	C
1608	male	61	168	118	12.8	12.4	16.4	16.2	83	111	64	21.6	46	0.94	96.84	79.67	364	223	45	22	127	116.3							22		223	Nevirapine (NVP)	Emtricitabine/TDF					TDF/FTC/NVP	H
1609	male	67	185	148	20.5	14	31.6	38.6	92.5	136	105	19.6	41	1.05	87.74	115.33	2201	2184	35	17.2	110	83.3	146	14	11.6	17.2	0.61	129.47	17.2		2184	Emtricitabine/TDF	Efavirenz					TDF/Emtricitabine (FTC)/EFV	D
1612	male	76	171	880	31.4	13.1	51.4	28.7	137	151	92	26	51	1.55	51.07	111.67	1532	1512	46	25.3	140	100	138	11.3	25.1	18.9	0.89	102.54	25.3		0	Efavirenz	3TC/AZT					AZT/3TC/Efavirenz (EFV)	B
1614	female			667	27.6	9.1	19.5	14.6	65				44	0.73	100.16		287	287	43		149	111.7									0	3TC/Stavudine(d4T)/NVP						Stavudine (d4T)/3TC/Nevirapine (NVP)	A
1615	female	71	158	406	46	13.4	19.2	15.7	79.4	134	90	28.4	40	0.9	79.98	104.67	2706	2704	32	23.6	120	93.3	73	12	40.1	18.8	0.67	116.59		23.6	0	Nevirapine (NVP)	3TC/AZT					AZT/3TC/NVP	G
1616	female	73	164	375	32.9	13.8	31	25.8	77	135	77	27.1	51	0.87	77.13	96.33	1318	1299	47	24.2	156	105.3								24.2	1299	Emtricitabine/TDF	Efavirenz					TDF/Emtricitabine (FTC)/EFV	D
1619	female	50	155	96	9.3	11.3	15.9	84	72	101	72	20.8	39	0.81	91.49	81.67	1689	1675	34	22.1	90	70	47	10.6	8.9	6.4	0.59	119.58		22.1	1675	Nevirapine (NVP)	Emtricitabine/TDF					TDF/FTC/NVP	H
1620	female	74	162	643	30.1	12.8	18.1	16	78.3	106	72	28.2	33	0.88	86.32	83.33	2528	2528	26	24	110	83.3								24	2528	Lopinavir/Ritonavir	Emtricitabine/TDF					TDF/FTC/LPV/rtv	F
1621	male		176	452	45.1	13.2	67.9	35.4	83	126	84		37	0.94	103.16	98	2448	2447	30	21	110	83.3	225	12.3	21.7	10.4	0.86	116.36	21		2447	Emtricitabine/TDF	Efavirenz					TDF/Emtricitabine (FTC)/EFV	D
1622	male	66	170				32	19.5	81.8	121	77	22.8	47	0.92	98.69	91.67	1500	1500	46	23.5	113	82.3		13.3		7	1.01	88.78	23.5		0	Abacavir (ABC)	3TC/AZT					AZT/3TC/Efavirenz (EFV)	B
1623	female	51	150	437	44.5		20.9	19.1	75.7	115	78	22.7	20	0.86	97.24	90.33	164	149	20	22.7	115	92.3	126	11.8	18.2	5	0.63	129.12		22.7	149	Nevirapine (NVP)	Emtricitabine/TDF					TDF/FTC/NVP	H
1624	female	53	159	460	28.5	10.6	23.2	17.7	53	130	64	21	28	0.6	124.04	86	170	153	28	18.2	100	67.3	284							18.2	153	Emtricitabine/TDF	Emtricitabine/TDF					not classifiable/other combinations	J
1628	male	66	163	614	44.5	14.3	22.7	17.9	72.6	119	86	24.8	44	0.82	107.55	97	1708	1665	39				244		40	12.4	1.42	61.77			1665	Emtricitabine/TDF	Efavirenz					TDF/Emtricitabine (FTC)/EFV	D
1629	female	61	143	683	42.8	15.2	24.2	15.8	47	184	114	29.8	39	0.53	119.6	137.33	922	744	36	29.8	177	135	681	15						29.8	0	Nevirapine (NVP)	3TC/AZT					AZT/3TC/NVP	G
1631	female	71	170			13.4	43.5	29	54	128	56	24.6	41	0.61	112.6	80	2499	1828	34	21.8	120	90	390	12.7						21.8	1828	Emtricitabine/TDF	Efavirenz					TDF/Emtricitabine (FTC)/EFV	D
1632	female	58	161	606	46.7	14.2	26.7	21.4	50	151	95	22.4	49	0.56	109.49	113.67	2596	2595	42	17.7	110	83.3	256							17.7	2595	Nevirapine (NVP)	Emtricitabine/TDF					TDF/FTC/NVP	H
1633	female	54	154	396	28.9	13.2	16	8.8	46	110	70	22.8	31	0.52	127.31	83.33	1349	1318	27	22.8	127	93.7	222		62.4	17.5				22.8	1318	Emtricitabine/TDF	Efavirenz					TDF/Emtricitabine (FTC)/EFV	D
1635	female	63	153	511	27.2	11.6	28.3	24.7	56	136	105	26.9	30	0.63	120.36	115.33	189	160	29	26.9				8.5		14.3				26.9	160	Emtricitabine/TDF	Efavirenz					TDF/Emtricitabine (FTC)/EFV	D
1637	female	77	163	559	45.1		22.6	21.2	59	122	76	29	34	0.67	114.68	91.33	1910	1910	29	16.9	90	70								16.9	1910	Nevirapine (NVP)	Emtricitabine/TDF					TDF/FTC/NVP	H
1645	male	82	170	441	28.5	14.6	103.2	100.3	77	135	90	28.4	35	0.87	111.81	105	1158	1111	32	20.4	109	95.7	66	7	58.6	53.7	1.11	87.39	20.4		1111	Emtricitabine/TDF	Efavirenz					TDF/Emtricitabine (FTC)/EFV	D
1646	female	72	157	250	11		43.1	17.7	65	124	78	29.2	28	0.73	112.08	93.33	2208	2207	22	21.5	110	83.3	240	15.8			0.72	118.87		21.5	2207	Nevirapine (NVP)	Emtricitabine/TDF					TDF/FTC/NVP	H
1647	female	67	170	653	43	11	38.8	33.4	41	108	66	23.2	34	0.46	129.79	80	4342	4342	29	22.5	120	86.7	323	12.4						22.5	4342	Nevirapine (NVP)	Emtricitabine/TDF					TDF/FTC/NVP	H
1648	female	56	165	217	12.9	8.9	36.1	29.7	71	117	72	20.6	40	0.8	92.22	87	1763	1741	35	19.1	100	73.3	93	9.9	40.6	19.7	0.93	79.62		19.1	1741	Nevirapine (NVP)	Emtricitabine/TDF					TDF/FTC/NVP	H
1650	male	57	171	399	39.8	14.6	22	20.1	86.1	106	63	19.5	49	0.97	91.29	77.33	2344	2141	42	20.2	110	90	327	15.3	22.8	17.4	0.64	120.77	20.2		2141	Emtricitabine/TDF	Efavirenz					TDF/Emtricitabine (FTC)/EFV	D
1651	female	58	155	275	16.1	13.3	25.7	21.9	45	130	72	24.1	63	0.51	102.33	91.33	1677	1653	58	20.8	100	73.3								20.8	1653	Nevirapine (NVP)	Emtricitabine/TDF					TDF/FTC/NVP	H
1653	male	69	167	371	40	15.3	29.4	25.9	81	144	91	24.7	37	0.92	105.88	108.67	2721	2721	30	20.1	130	90							20.1		0	Nevirapine (NVP)	Nevirapine (NVP)	3TC/AZT				TDF/FTC/NVP	H
1655	female	74	174	665	40.7	11.6	25	19.6	44	149	96	24.4	25	0.5	134.52	113.67	533	182	23	23.1	134	94	406							23.1	182	Emtricitabine/TDF	Efavirenz					TDF/Emtricitabine (FTC)/EFV	D
1656	female	65	156	442	34.7	13.8	31.4	29.4	66	151	97	26.7	61	0.75	86.03	115	2197	2196	55	25.9	110	83.3	51	11.1	37.2	21.9				25.9	0	Efavirenz	3TC/AZT					AZT/3TC/Efavirenz (EFV)	B
1658	female	60	164	497	24.6	12.2	26.1	16.7	59	95	71	22.3	46	0.67	105.41	79	1195	801	43				473		30	18	0.87	81.59			801	Emtricitabine/TDF	Efavirenz					TDF/Emtricitabine (FTC)/EFV	D
1659	male		180	152	19.6		51	58	91				33	1.03	95		350	329	32	28.4	152	114.7	140	17.6	31	28.3	0.89	113.13	28.4		329	Emtricitabine/TDF	Efavirenz					TDF/Emtricitabine (FTC)/EFV	D
1660	female	62	160	401	22.5		21.6	19.6	50.8	127	69	24.2	45	0.57	111.95	88.33	584	548	44	21.5	93	64.3	196	7.9		31	4.15	12.25		21.5	548	Emtricitabine/TDF	Efavirenz					TDF/Emtricitabine (FTC)/EFV	D
1661	female	74	164	305	21.1	12.9	21.5	22.6	56	137	83	27.5	42	0.63	110.63	101	1932	1917	37	23.1	110	91.3	186	12.8	19.6	13.1	0.8	94.18		23.1	0	Nevirapine (NVP)	3TC/AZT					AZT/3TC/NVP	G
1662	female	65	163	285	30.2	9.3	30.9	15.6	62	121	80	24.5	41	0.7	107.62	93.67	1345	1330	37	22.6	110	83.3	72	7.5	28.4	22.6	0.6	116.44		22.6	1330	Nevirapine (NVP)	Emtricitabine/TDF					TDF/FTC/NVP	H
1663	female	63	155	365	22.6	13.3	33.8	16.8	46	130	67	26.2	27	0.52	130.94	88	1891	1722	22	17.5	90	70	153	7.5	6.4	5.8	0.53	134.77		17.5	0	Lopinavir/Ritonavir	3TC/AZT					ABC/Lopinavir (LPV)/Ritonavir (rtv)	E
1667	female	44	159	211	24.5	10.5	17.1	9	54	113	73	17.4	33	0.61	119.11	86.33	1617	1597	29	16.2	120	80	267	12	8.3	6.1				16.2	0	Nevirapine (NVP)	3TC/AZT					AZT/3TC/NVP	G
1671	female	62	164	624	35.1	12.4	26.6	32.2	62.7	115	74	23.1	28	0.71	115.9	87.67	2341	516	28	22.7	124	96	722	12	27	36	0.8	100.33		22.7	516	Emtricitabine/TDF	Efavirenz					TDF/Emtricitabine (FTC)/EFV	D
1672	female	44	155	271	11.2	10.6	53.1	47.8	41.5	133	70	18.3	30	0.47	132.54	91	111	98	30	16.6	100	67.3								16.6	98	Emtricitabine/TDF	Efavirenz					TDF/Emtricitabine (FTC)/EFV	D
1673	female	61	156	615	36.8	14.7		22	95	100	60	25.1	39	1.07	65.34	73.33	1211	1100	36	24.7	110	88	326	12.5	21.5	16.2	0.71	109.57		24.7	1100	Nevirapine (NVP)	Emtricitabine/TDF					TDF/FTC/NVP	H
1674	female	91	159	738	33.7		29.7	37.6	89.4	116	72	36	35	1.01	72.06	86.67	2450	2108	31					10.7			0.8	98.24			0	Nevirapine (NVP)	3TC/AZT					AZT/3TC/NVP	G
1677	female	82	159			14.5	31.7	28.2	80	159	91	32.4	56	0.9	71.48	113.67	1802	1802	51	30.5	100	86.7								30.5	1802	Emtricitabine/TDF	Efavirenz					TDF/Emtricitabine (FTC)/EFV	D
1678	female	72	152	383	27.1	12.6	21.4	19.4	71	124	66	31.2	21	0.8	105.39	85.33	928	791	18	28.6	123	91.7								28.6	791	Emtricitabine/TDF	Efavirenz					TDF/Emtricitabine (FTC)/EFV	D
1679	female	70	158	283	16.1	14.1	30.7	18.2	61	118	84	28	54	0.69	98.69	95.33	1459	1438	50	26	180	138.7								26	1438	Emtricitabine/TDF	Efavirenz					TDF/Emtricitabine (FTC)/EFV	D
1680	female	76	175	376	37.7	12.3	61.7	32.4	98	180	110	24.8	48	1.11	58.68	133.33	1917	1903	43	20.6	170	130			21.6	14.5	0.82	87.64		20.6	1903	Emtricitabine/TDF	Efavirenz					TDF/Emtricitabine (FTC)/EFV	D
1682	female		158	451	38.6	15.7	24.7	31	59				48	0.67	103.94		3001	2980	40		110	96.7	225		23.4		0.64	111.62			2980	Emtricitabine/TDF	Efavirenz					TDF/Emtricitabine (FTC)/EFV	D
1683	female	70	166	1001	38.8	15.4	20.1	30	64	139	91	25.4	49	0.72	98.33	107	2912	2742	41		120	100	200	12.2							0	Nevirapine (NVP)	3TC/AZT					AZT/3TC/NVP	G
1685	female		162	717	33.4	12.2	27	26.9	49.7				33	0.56	122.51		1357	1326	30	23.6	118	94.7	245	12	35	25	0.47	132.54		23.6	1326	Emtricitabine/TDF	Efavirenz					TDF/Emtricitabine (FTC)/EFV	D
1686	female	57	163	766	49	12.5	30.7	26.5	88	134	86	21.5	34	0.99	74.34	102	2210	2191	28	24.8	120	86.7								24.8	2191	Nevirapine (NVP)	Emtricitabine/TDF					TDF/FTC/NVP	H
1687	female	60	160	320	25.3		16.6	18.5	56	116	75	23.4	42	0.63	110.63	88.67	2866	2465	34				299	10.6	11.9		0.5	126.28			0	Nevirapine (NVP)	3TC/AZT					AZT/3TC/NVP	G
1688	male	60	158	157	16.4	13.4		26.4	80	111	69	24	38	0.9	107.97	83	335	305	37	22	101	71	109	12.2	24.1	12.5	0.68	122	22		305	Emtricitabine/TDF	Efavirenz					TDF/Emtricitabine (FTC)/EFV	D
1690	female	55	159	374	41.3	13.6		23.2	70	196	107	21.8	52	0.79	86.06	136.67	2482	2479	45	19	130	103.3	100	11.7	29.9	12.5	0.69	105.13		19	2479	Nevirapine (NVP)	Emtricitabine/TDF					TDF/FTC/NVP	H
1691	male	66	157	223	20.9	16.5	27.6		76	127	63	26.8	32	0.86	114.74	84.33	764	726	30	21.1	101	75	128						21.1		726	Emtricitabine/TDF	Efavirenz					TDF/Emtricitabine (FTC)/EFV	D
1692	female	51	159	420	32.9	12.7		23	55	182	117	20.2	56	0.62	100.8	138.67	2976	2976	48	17.8										17.8	0	Nevirapine (NVP)	Lamivudine (3TC)					not classifiable/other combinations	J
1693	female	66	162	322	19	11.2	29.4	19.5	61	128	73	25.1	38	0.69	110.43	91.33	992	973	35	21.3	127	91.7	340	13	14	19	0.63	116.21		21.3	973	Nevirapine (NVP)	Emtricitabine/TDF					TDF/FTC/NVP	H
1694	male	59	169	477	20.2	15.4	23.1	21	74.4	122	66	20.7	36	0.84	112.64	84.67	590	561	35	20.7			302	13.4	25.4	13.2	0.74	119.5	20.7		561	Emtricitabine/TDF	Efavirenz					TDF/Emtricitabine (FTC)/EFV	D
1696	female	49	140	528	28.7	13.8		19.3	64	121	81	25	36	0.72	107.73	94.33	2223	1471	30				418	12.7	8.2	6	0.5	129.87			1471	Emtricitabine/TDF	Efavirenz					TDF/Emtricitabine (FTC)/EFV	D
1697	female	53	155			13.2	26.2	24.6	50	114	68	22.1	36	0.56	119.96	83.33	1954	785	30	19.1	100	80	369	10.6	18.2	14	0.66	118.54		19.1	785	Emtricitabine/TDF	Efavirenz					TDF/Emtricitabine (FTC)/EFV	D
1698	female	64	157	238	27	12.9		44.4	87	122	76	26	33	0.98	75.79	91.33	441	291	32	23.1	123	92.3	119	10.6	27.6	28.3	0.69	115.19		23.1	291	Nevirapine (NVP)	Emtricitabine/TDF					TDF/FTC/NVP	H
1702	female	65	165	391	32.4	12.4		18.1	54	102	58	23.9	44	0.61	110.25	72.67	1986	1985	38	23.9	90	76.7								23.9	1985	Emtricitabine/TDF	Efavirenz					TDF/Emtricitabine (FTC)/EFV	D
1703	male	77	175	690	43.3	16.6		32.7	75	141	98	25.1	54	0.85	98.78	112.33	3018	2976	46		110	83.3	179	16.3		83	1.02	87.73			2976	Nevirapine (NVP)	Emtricitabine/TDF					TDF/FTC/NVP	H
1708	female		162			10.9	26.7	29.8	57				52	0.64	102.6		1114	1113	49	29.3	127	103.7	626	10.5						29.3	1113	Lopinavir/Ritonavir	Emtricitabine/TDF					TDF/FTC/LPV/rtv	F
1713	female		155	368	16.9	12.6	24	15.7	65				40	0.73	103.02		1274	1072	36				65	10.5	57.4	35.5	0.8	94.85			1072	Emtricitabine/TDF	Efavirenz					TDF/Emtricitabine (FTC)/EFV	D
1716	female	95	162	548	41.3	13.4	23.3	18.6	71	124	96	36.2	39	0.8	92.87	105.33	1793	1777	34	32	130	96.7	159		12.4	11.6	0.72	109.26		32	1777	Emtricitabine/TDF	Efavirenz					TDF/Emtricitabine (FTC)/EFV	D
1719	female	66	160	543	38.2	12.6	33.6	25.2	52	120	77	25.8	42	0.59	113.05	91.33	2300	1881	35	22.3	110	83.3	377	12.6						22.3	1881	Emtricitabine/TDF	Efavirenz					TDF/Emtricitabine (FTC)/EFV	D
1723	female	56	167	413	28.4	15.4	19.9	17.5	76	116	70	20.1	38	0.86	85.69	85.33	1905	1805	33	13.3	90	70	80	7.5	10.5	14.5	0.97	76.74		13.3	0	Nevirapine (NVP)	3TC/AZT					AZT/3TC/NVP	G
1725	male	70	177	538	35.4	13	42	37.6	79	108	82	22.3	40	0.89	106.95	90.67	1135	1065	37	20.4	117	92.3							20.4		1065	Nevirapine (NVP)	Emtricitabine/TDF					TDF/FTC/NVP	H
1727	female	69	162	447	18.3	9.8	29.4	55.7	63.9	122	72	26.3	45	0.72	101.13	88.67	271	271	44	23.2	94	69.3								23.2	271	Emtricitabine/TDF	Efavirenz					TDF/Emtricitabine (FTC)/EFV	D
1728	female	66	151	848	35.7		20.7	26.4	65.5	105	77	28.9	34	0.74	105.7	86.33	1486	753	30	28.5	129	94.3	664		15.9	11.2	0.7	116.26		28.5	753	Emtricitabine/TDF	Efavirenz					TDF/Emtricitabine (FTC)/EFV	D
1729	male		172	295	16.2	13.1	24.5	45.8	84.6				49	0.96	92.44		247	141	49												141	Emtricitabine/TDF	Efavirenz					TDF/Emtricitabine (FTC)/EFV	D
1730	female	64	165	429	28.9	12.5	22.3	16.7	53.8	189	120	23.5	60	0.61	98.53	143	2378	2378	54							12	0.59	103.91			0	3TC/Stavudine(d4T)/NVP						Stavudine (d4T)/3TC/Nevirapine (NVP)	A
1731	female	69	155	359	24.7	12	20.5	18.2	51	158	91	28.7	61	0.58	99.48	113.33	1642	1612	57	22.5	110	85.3	30	9.2	26.4	17.3	0.99	63.25		22.5	1612	Emtricitabine/TDF	Efavirenz					TDF/Emtricitabine (FTC)/EFV	D
1732	male	55	165	476	42.2	16.1	32.1	23.1	94	192	86	20.2	33	1.06	91.75	121.33	1851	1296	28	21.3	120	80	338	12.9	9.9	20	0.76	124.16	21.3		1296	Emtricitabine/TDF	Efavirenz					TDF/Emtricitabine (FTC)/EFV	D
1736	female	65	157	957	35.5		23.6	16.8	58	128	67	26.4	27	0.66	121.06	87.33	1272	821	23	25.2	118	93.3	748	10.9						25.2	0	Efavirenz	3TC/AZT					AZT/3TC/Efavirenz (EFV)	B
1737	female	50	148	601	29.5	10.8	34.4	23.7	64	126	86	22.8	35	0.72	108.49	99.33	1897	651	29	24.2	130	83.3	355	13.1	20.4	9.9	0.76	106		24.2	651	Nevirapine (NVP)	Emtricitabine/TDF					TDF/FTC/NVP	H
1740	female	76	150	729	33.1	18.9	36.4	27.5	61	161	100	33.8	48	0.69	102.94	120.33	709	709	46	32.9	161	115.7								32.9	0	Efavirenz	3TC/AZT					AZT/3TC/Efavirenz (EFV)	B
1742	female	80	164	720			25	21	57.8	83	56	29.7	43	0.65	108.74	65	3253	3253	35	16.7	110	83.3	68	11.8			0.52	123.78		16.7	3253	Lopinavir/Ritonavir	Emtricitabine/TDF					TDF/FTC/LPV/rtv	F
1743	male	97	175	352	15.6	11.2	21.1	17.7	62	166	101	31.7	43	0.7	115.58	122.67	2672	2665	36	20.6	110	83.3	74	12.3	27.3	10.5	0.66	124.38	20.6		2665	Emtricitabine/TDF	Efavirenz					TDF/Emtricitabine (FTC)/EFV	D
1744	male	50	171	620	26.3		42.4	31.5	87	109	68	17.1	40	0.98	96.05	81.67	547	325	38	18.1	113	94.3	525		41	15			18.1		325	Emtricitabine/TDF	Efavirenz					TDF/Emtricitabine (FTC)/EFV	D
1745	male	73	173	516	31.8	14.5	27.8	24.4	84	140	88	24.4	44	0.95	96.96	105.33	1090	1060	41	23.4	129	91.7	259	14.8					23.4		1060	Emtricitabine/TDF	Efavirenz					TDF/Emtricitabine (FTC)/EFV	D
1746	female	64	155	447	41.7	10.2	12.7	23.4	66	143	82	26.6	45	0.75	96.26	102.33	1762	1523	40	24.6	130	96.7	308	11.2						24.6	1523	Emtricitabine/TDF	Efavirenz					TDF/Emtricitabine (FTC)/EFV	D
1747	female	74	161	863	60.4	13.1	34.1	35.5	83	119	80	28.5	27	0.94	83.14	93	1086	954	24	21.6	105	79.7	427	9	28	22	0.58	129.01		21.6	954	Nevirapine (NVP)	Emtricitabine/TDF					TDF/FTC/NVP	H
1748	male		167	293	26.2	15	12	7.6	45	153	76		68	0.51	110.45	101.67	2620	2590	61				369	14.5	18.5		1.06	75.37			0	Nevirapine (NVP)	3TC/AZT					AZT/3TC/NVP	G
1751	female	51	149	245	18.2	12.2	28.4	17.3	67	146	79	23	35	0.76	101.63	101.33	1336	1336	32	22.1										22.1	0	3TC/Stavudine(d4T)/NVP						Stavudine (d4T)/3TC/Nevirapine (NVP)	A
1752	male		169	165	10.5	10.1	34.8	29.8	29.8				33	0.34	166.84		230	211	33	19.3	91	70.3	362						19.3		211	Emtricitabine/TDF	Efavirenz					TDF/Emtricitabine (FTC)/EFV	D
1753	female	65	159	495	33	13.4	34.6	38.5	82.5	116	69	25.7	39	0.93	77.41	84.67	1076	600	36	24.1	113	97	334	12.5	33.3	33.1	0.66	113.64		24.1	600	Emtricitabine/TDF	Efavirenz					TDF/Emtricitabine (FTC)/EFV	D
1755	male	78	159	342	27.8	14.2	34.7	38.7	116	132	79	30.9	49	1.31	63.48	96.67	1903	1888	44	26.5	100	77.3							26.5		1888	Emtricitabine/TDF	Efavirenz					TDF/Emtricitabine (FTC)/EFV	D
1756	female	43	145	688	43.8	12.3	34.9	35.8	37.7	109	70	20.5	25	0.43	141.36	83	726	658	25	20	108	75.3								20	0	Nevirapine (NVP)	3TC/AZT					AZT/3TC/NVP	G
1758	male		170	734	34	15.6		34	76				41	0.86	107.71		1546	1546	41	20.8	112	87.3							20.8		1546	Emtricitabine/TDF	Efavirenz					TDF/Emtricitabine (FTC)/EFV	D
1760	male	83	176	447	44.2		29.5	34.3	99	152	121	26.8	45	1.12	78.91	131.33	2166	1831	39	21.6	130	103.3	358	12.3					21.6		1831	Emtricitabine/TDF	Efavirenz					TDF/Emtricitabine (FTC)/EFV	D
1761	female	51	153	471	23.9	12.8	19.1	21.6	56	125	73	21.8	29	0.63	121.21	90.33	425	160	28	20.1	106	77.3								20.1	160	Nevirapine (NVP)	Emtricitabine/TDF					TDF/FTC/NVP	H
1762	female	51	164	149	17	13.4	36.5	29.3	71	103	81	19	51	0.8	85.36	88.33	1501	1484	47	22.3	110	83.3	194	11.1	22.9		0.61	107.96		22.3	1484	Emtricitabine/TDF	Efavirenz					TDF/Emtricitabine (FTC)/EFV	D
1763	male	70	173	1	1	14.3	78.5	37	80	119	70	23.4	38	0.9	107.97	86.33	2335	2328	31	21.4	130	96.7	60	12.7			0.78	120.28	21.4		2328	Emtricitabine/TDF	Efavirenz					TDF/Emtricitabine (FTC)/EFV	D
1764	male	73	170	197	9.9	12	45.2	29.8	92	160	92	25.3	59	1.04	78.22	114.67	2061	2044	53	20.1	110	90	128	9.2	78.1	51.6			20.1		0	Lopinavir/Ritonavir	3TC/AZT					ABC/Lopinavir (LPV)/Ritonavir (rtv)	E
1766	female	54	158	296	30.3	14.4	36	36.2	56	112	85	21.6	30	0.63	120.36	94	932	916	27	22	99	67.7	138	7.8						22	916	Nevirapine (NVP)	Emtricitabine/TDF					TDF/FTC/NVP	H
1767	female	64	155	125	11.1	11.1	18.3	16.1	70	195	112	26.6	43	0.79	91.68	139.67	1194	419	40	28.3	162	124	614	11.1			0.87	83.33		28.3	0	Lopinavir/Ritonavir	Lamivudine (3TC)	Abacavir (ABC)				ABC/Lopinavir (LPV)/Ritonavir (rtv)	E
1768	female	74	160	352	44.6	13.2	65.8	57.1	88	183	110	28.9	53	0.99	65.05	134.33	1095	1074	50	26.2	120	90.7	289	11						26.2	1074	Nevirapine (NVP)	Emtricitabine/TDF					TDF/FTC/NVP	H
1769	female		156	352	42.2	14.2	33.9	22.6	93				56	1.05	59.32		2323	2319	49	26.7	160	130	202	11	15.5	28.5	0.93	72.16		26.7	2319	Emtricitabine/TDF	Efavirenz					TDF/Emtricitabine (FTC)/EFV	D
1770	female	60	162	480	34.6	10.8	30.6	25.8	71	92	54	22.9	44	0.8	89.66	66.67	2627	2626	37	22.1	120	93.3	271	13	27.4	21.8	0.89	82.79		22.1	2626	Emtricitabine/TDF	Efavirenz					TDF/Emtricitabine (FTC)/EFV	D
1773	female	62	156	211	8.3	12.3	24.8	17.7	44	118	81	25.5	28	0.5	131.71	93.33	178	154	27	21	128	97.3	14			32.6	0.49	133.52		21	154	Emtricitabine/TDF	Efavirenz					TDF/Emtricitabine (FTC)/EFV	D
1775	female		153				33	37.4	48				28	0.54	128.42		733	629	26	26.1	112	88.7								26.1	629	Emtricitabine/TDF	Efavirenz					TDF/Emtricitabine (FTC)/EFV	D
1776	female	83	160				23.5	25.4	52	138	88	32.4	49	0.59	107.62	104.67	1765	1761	44	22.7	120	93.3								22.7	0	Lopinavir/Ritonavir	Lamivudine (3TC)	Abacavir (ABC)				ABC/Lopinavir (LPV)/Ritonavir (rtv)	E
1777	female	65	157	605	37.9	14.5	35	29	73	129	81	26.4	55	0.82	80.56	97	2302	363	49	25.2	140	110	567	12.7	31	20.7	0.63	105.33		25.2	363	Emtricitabine/TDF	Efavirenz					TDF/Emtricitabine (FTC)/EFV	D
1780	female	59	153	429	37.2	13.7	25.1	24.9	67	143	93	25.2	32	0.76	103.79	109.67	1301	1275	29	22.6	139	109	267	13.1	18	12	0.68	118.21		22.6	1275	Nevirapine (NVP)	Emtricitabine/TDF					TDF/FTC/NVP	H
1781	female	51	148	73	16.7	9.1	28	16.6	55	101	60	23.3	49	0.62	105.88	73.67	179	179	48	23.7	101	71								23.7	179	Emtricitabine/TDF	Efavirenz					TDF/Emtricitabine (FTC)/EFV	D
1782	female	70	159	734	29.1	13.8	20.3	19	54	115	70	27.7	34	0.61	118.28	85	2991	1161	26				592	14							0	Nevirapine (NVP)	3TC/AZT					AZT/3TC/NVP	G
1783	female	75	170	396	42.6	11.6	35.1	11.6	54	139	99	26	45	0.61	109.48	112.33	2453	2450	39	22.5	100	86.7	164	11.7	13.3	11.6	0.72	105.49		22.5	0	Nevirapine (NVP)	3TC/AZT					AZT/3TC/NVP	G
1784	female	59	167	725	23.2	12	41.1	21.2	62	107	67	21.2	35	0.7	112.25	80.33	1457	421	31	20.4	110	83.3	454	13.3	6.2	8				20.4	421	Emtricitabine/TDF	Efavirenz					TDF/Emtricitabine (FTC)/EFV	D
1786	female	55	172	1234	48.7	13.2	27.1	19.2	67	145	101	18.6	39	0.76	98.81	115.67	2620	2599	32	15.9	110	90	16	10						15.9	0	Nevirapine (NVP)	3TC/AZT					AZT/3TC/NVP	G
1787	female	48	155	419	21.4	11.2	22.2	19.4	50	96	76	20	49	0.56	109.49	82.67	1604	1588	44	19.1	100	73.3	225	10.1						19.1	1588	Emtricitabine/TDF	Efavirenz					TDF/Emtricitabine (FTC)/EFV	D
1789	female	60	157	279	36.2	13.4	25	17	68.6	116	75	24.3	32	0.78	100.58	88.67	1521	1502	28	21.5	110	76.7	189	13.8						21.5	1502	Emtricitabine/TDF	Efavirenz					TDF/Emtricitabine (FTC)/EFV	D
1790	female	55	145	149	26.4	14.3	20.4	13.7	71.2	125	63	26.2	37	0.8	94.18	83.67	1637	1637	34				167	10.4							1637	Emtricitabine/TDF	Efavirenz					TDF/Emtricitabine (FTC)/EFV	D
1791	female	62	153	662	37.4	8.1	24.5	17.9	65	122	80	26.5	47	0.73	98.07	94	1402	1401	43	25.2	120	86	317			18.1	0.68	107.13		25.2	1401	Nevirapine (NVP)	Emtricitabine/TDF					TDF/FTC/NVP	H
1792	female	59	163	128	9.2	14.8	29	20	62	133	87	22.2	37	0.7	110.69	102.33	172	152	36	21.1	113	84.3								21.1	152	Emtricitabine/TDF	Efavirenz					TDF/Emtricitabine (FTC)/EFV	D
1793	female	66	157	254	17.6	13.5	31.6	29.4	74	142	77	26.8	38	0.84	88.17	98.67	473	445	36	26.4	93	75.7	128	12.3	23	23	0.94	78.05		26.4	445	Nevirapine (NVP)	Emtricitabine/TDF					TDF/FTC/NVP	H
1794	female	90	155	674	33.3	14	21.3	27.7	67	201	123	37.5	50	0.76	91.46	149	1402	1401	46	35.8	190	136.7				3.3	0.32	134.42		35.8	1401	Nevirapine (NVP)	Emtricitabine/TDF					TDF/FTC/NVP	H
1797	female		163			13	29	33.7	82				22	0.93	87.23		869	818	20	17.7	91	81.7	162	10.1	86	68	0.93	88.47		17.7	818	Nevirapine (NVP)	Emtricitabine/TDF					TDF/FTC/NVP	H
1798	female	71	156	613	28.9	13.6	17.2	16.2	74.5	144	80	29.2	50	0.84	81.04	101.33	2770	2770	48					14.5			1.03	64.23			0	Lopinavir/Ritonavir	Lamivudine (3TC)	Abacavir (ABC)				ABC/Lopinavir (LPV)/Ritonavir (rtv)	E
1799	male	52	173	390	21.7		374.1	209.1	71	116	75	17.4	49	0.8	104.9	88.67	1881	1869	44	29.4	110	83.3	194	13.4					29.4		1869	Emtricitabine/TDF	Efavirenz					TDF/Emtricitabine (FTC)/EFV	D
1801	female	69	156	551	36.7	7.9	27.1	18.9	38	119	77	28.4	24	0.43	142.36	91	414	393	23	24.2	129	98.3	262	14.5	42.6	44.1	0.61	127.78		24.2	393	Emtricitabine/TDF	Efavirenz					TDF/Emtricitabine (FTC)/EFV	D
1802	female	65	153	109	10.7	11.7	58.7	68.5	49	116	79	27.8	26	0.55	129.45	91.33	962	944	23	26.9	102	76	114	11	21	10	0.37	150.63		26.9	944	Nevirapine (NVP)	Emtricitabine/TDF					TDF/FTC/NVP	H
1805	male	62	165	377	41.7	13.4	115.1	36.6	99	146	96	22.8	56	1.12	73.04	112.67	2468	2467	49	23.1	130	103.3	95	13.3					23.1		0	Efavirenz	3TC/AZT					AZT/3TC/Efavirenz (EFV)	B
1806	female	57	156	479	32.8		97	90	82	131	96	23.4	35	0.93	79.62	107.67	2730	2722	27	20.5	120	93.3	190	12		27.5	0.77	105.82		20.5	0	Nevirapine (NVP)	3TC/AZT					AZT/3TC/NVP	G
1807	female	46	151	568	37		33.3	22.4	68.4	122	79	20.2	33	0.77	101.45	93.33	1294	1294	31	19.3										19.3	1294	Nevirapine (NVP)	Emtricitabine/TDF					TDF/FTC/NVP	H
1808	male	56	157	276	20.7	12.8	28.4	31.6	72.4	106	58	22.7	31	0.82	117.83	74	1189	1171	28	23.1	110	81.3	148	13.1	25.3	20	0.94	109.89	23.1		1171	Emtricitabine/TDF	Efavirenz					TDF/Emtricitabine (FTC)/EFV	D
1810	male	62	161				42.8	45.3	97.4	111	64	23.9	48	1.1	78.96	79.67	911	897	46				167		29.2	19	1.2	72.08			897	Emtricitabine/TDF	Efavirenz					TDF/Emtricitabine (FTC)/EFV	D
1813	male		172	303	30		33	42	85				33	0.96	103.43		2558	2557	26		120	84.7	71	15.7	50.1	11.1	0.74	127.59			2557	Emtricitabine/TDF	Efavirenz					TDF/Emtricitabine (FTC)/EFV	D
1815	female		157				18.4	21.3	46.3				25	0.52	132.79		1397	1087	21				426	9.8							1087	Nevirapine (NVP)	Emtricitabine/TDF					TDF/FTC/NVP	H
1816	male	58	166	375	19.4	14.8	25.8	36	76.2	122	81	21	44	0.86	105.46	94.67	516	496	43	19.6	98	80	229	13.4	54	17	1.31	66.21	19.6		496	Emtricitabine/TDF	Efavirenz					TDF/Emtricitabine (FTC)/EFV	D
1818	female	76	159	460	13.5		30.6	16.6	45.1	130	75	30.1	47	0.51	114.51	93.33	140	127	47	26.9	109	85								26.9	127	Emtricitabine/TDF	Efavirenz					TDF/Emtricitabine (FTC)/EFV	D
1819	female	58	157	515	27.7		25.8	24.6	42.6	105	71	23.5	40	0.48	122.7	82.33	1490	808	36	24.3	122	96.7								24.3	808	Emtricitabine/TDF	Efavirenz					TDF/Emtricitabine (FTC)/EFV	D
1820	female	48	149			10.5	38.9	21.7	55.5	106	70	21.6	51	0.63	103.86	82	911	887	48				147	7.6			0.79	88.52			887	Emtricitabine/TDF	Efavirenz					TDF/Emtricitabine (FTC)/EFV	D
1821	female	49	155	636	31.6	12.3	28.4	21.2	118.6	155	88	20.4	33	1.34	51.92	110.33	1003	1003	31	19.1	135	105								19.1	1003	Nevirapine (NVP)	Emtricitabine/TDF					TDF/FTC/NVP	H
1822	female	73	160	593	38.4		74.1	67.7	51.2	94	64	28.5	27	0.58	126.32	74	1069	1050	24	24.6	100	72.7	156	10.8						24.6	1050	Emtricitabine/TDF	Efavirenz					TDF/Emtricitabine (FTC)/EFV	D
1823	female		163	153	7.9	11.7	31	30.2	69.9				39	0.79	94.29		1256	1149	35	27.5	127	100.3	96	10.9			0.7	112.25		27.5	1149	Nevirapine (NVP)	Emtricitabine/TDF					TDF/FTC/NVP	H
1824	female			526	25.7		18.5	17.4	71.1				31	0.8	98.24		2068	2068	31				526		18.5	17.4	0.8	98.24			2068	Emtricitabine/TDF	Efavirenz					TDF/Emtricitabine (FTC)/EFV	D
1827	male		185	542	29.4			122	110				41	1.24	71.76		2154	2053	36	19	120	93.3	469	13	12.8	9	0.68	122.86	19		0	Nevirapine (NVP)						not classifiable/other combinations	J
1828	female	69	158	229	12.2	9.4	19.5	12.4	59.3	116	70	27.6	34	0.67	114.68	85.33	221	164	34	26.4	141	102.3	191	11.6	23.7	18.4	0.75	104		26.4	164	Nevirapine (NVP)	Emtricitabine/TDF					TDF/FTC/NVP	H
1833	male	81	176	698	34.8	15.6	33.4	40.5	78.6	181	105	26.1	45	0.89	103.26	130.33	2121	2114	39		160	126.7	219	16	22.7	16.7	0.7	118.81			2114	Emtricitabine/TDF	Efavirenz					TDF/Emtricitabine (FTC)/EFV	D
1835	male	51	162	356	37.5	13.5	39.6	27.7	94.7	122	86	19.4	43	1.07	84.57	98	2671	2659	36		110	83.3	252	11.7	21.5	18.2	1.28	71.52			2659	Emtricitabine/TDF	Efavirenz					TDF/Emtricitabine (FTC)/EFV	D
1837	male	90	171	414	23.1	15.6	35.7	43.7	84.6	191	106	30.8	38	0.96	99.86	134.33	963	644	35	26.7	153	111.7	454	12.5	45.5	45.4	0.72	120.86	26.7		644	Emtricitabine/TDF	Efavirenz					TDF/Emtricitabine (FTC)/EFV	D
1839	male	54	170	418	40.4	11.9	28.5	21.5	84.3	97	67	18.7	43	0.95	97.64	77	1189	1189	40	15.9	90	76.7		13.6	142	43	0.99	94.87	15.9		1189	Nevirapine (NVP)	Emtricitabine/TDF					TDF/FTC/NVP	H
1841	female		149	156	16.5		19.1	16.5	40.5				28	0.46	135.37		215	197	27	22.5	90	65.3	107	10		9	0.64	122.29		22.5	197	Emtricitabine/TDF	Efavirenz					TDF/Emtricitabine (FTC)/EFV	D
1847	male	73	168	468	22.5	13	41	43	98	125	87	25.9	43	1.11	80.89	99.67	923	923	41	16.7	116	88.7							16.7		923	Emtricitabine/TDF	Efavirenz					TDF/Emtricitabine (FTC)/EFV	D
1848	female	60	158	587	24.3	11.6	29.6	24.6	63.6	98	64	24	33	0.72	110.03	75.33	731	579	31	21.6	101	72.3	264							21.6	579	Nevirapine (NVP)	Emtricitabine/TDF					TDF/FTC/NVP	H
1850	female	61	151			9.9	22.6	15.4	48	86	24	26.8	36	0.54	121.4	44.67	798	789	34	21.9	137	105.7	307	14	36.7	25.1	0.63	117.03		21.9	789	Emtricitabine/TDF	Efavirenz					TDF/Emtricitabine (FTC)/EFV	D
1853	female	46	149	427	25.8	9.6	32.1	31.8	65.9	120	85	20.7	26	0.74	111.81	96.67	340	322	25	24.3	120	95.3	106	9.4	22.9	13.8	0.43	141.36		24.3	322	Nevirapine (NVP)	Emtricitabine/TDF					TDF/FTC/NVP	H
1855	male		180	460	16.5	16	39.5	66.6	66.2				36	0.75	118.01		2184	2173	30		110	83.3									0	Efavirenz	3TC/AZT					AZT/3TC/Efavirenz (EFV)	B
1857	female	75	156	690	31.2	8.3	24.7	14.9	56.9	126	82	30.8	37	0.64	114	96.67	1851	1074	32				588	10							1074	Nevirapine (NVP)	Emtricitabine/TDF					TDF/FTC/NVP	H
1858	female	57	158	772	25.2	12.9	28.5	32.7	55.2	127	87	22.8	44	0.62	109.67	100.33	3290	3290	38	20	110	83.3	455							20	3290	Emtricitabine/TDF	Efavirenz					TDF/Emtricitabine (FTC)/EFV	D
1861	female	59	145				31.4	32.6	39.7	104	64	28.1	24	0.45	140.24	77.33	483	483	23	26.2	101	79		10.5	18.6	28.7	0.61	127.78		26.2	483	Nevirapine (NVP)	Emtricitabine/TDF					TDF/FTC/NVP	H
1862	female	67	155	569	28.2		23.8	23.5	62.7	137	99	27.9	43	0.71	104.31	111.67	1168	1140	40	30	122	96.7	287	11.4	9.4	14.5	0.66	110.5		30	0	Nevirapine (NVP)	3TC/AZT					AZT/3TC/NVP	G
1864	male	53	166	900	39.8		16.9	14.2	55.9	101	58	19.2	40	0.63	123.27	72.33	1942	1926	34		100	73.3	297	10.5	32.4	15	0.86	113.14			1926	Emtricitabine/TDF	Efavirenz					TDF/Emtricitabine (FTC)/EFV	D
1865	male	80	175	110	9	15.9		32	72	138	79	26.1	27	0.81	121.8	98.67	148	142	27	19.6	111	84.3	11	11	64.3	68.1	0.24	200.81	19.6		142	Emtricitabine/TDF	Efavirenz					TDF/Emtricitabine (FTC)/EFV	D
1868	male		175	638	41.9	16.2	42	65	87				41	0.98	95.37		1575	1533	37	21.9	138	108.7	161	15					21.9		1533	Emtricitabine/TDF	Efavirenz					TDF/Emtricitabine (FTC)/EFV	D
1870	female	53	160	647	28.9	10.7		11	55	101	55	20.7	29	0.62	121.85	70.33	1378	1354	25		100	73.3	55	8.7							1354	Nevirapine (NVP)	Emtricitabine/TDF					TDF/FTC/NVP	H
1871	male	56	161	459	25.4	12.3	26	19	62.8	144	86	21.6	53	0.71	107.12	105.33	1765	1739	48	20.4	110	76.7	237	12.1					20.4		1739	Emtricitabine/TDF	Efavirenz					TDF/Emtricitabine (FTC)/EFV	D
1872	female	66	170	731	37.8		29.2	43.3	49.9	139	83	22.8	35	0.56	120.8	101.67	2062	550	30	21.1	150	110	462	13.4	28.4	23.5	0.87	89.27		21.1	550	Nevirapine (NVP)	Emtricitabine/TDF					TDF/FTC/NVP	H
1873	female	51	150	320	18.5	11.5	28.4	27.5	61.9	133	85	22.7	34	0.7	113.04	101	2526	1757	27		120	93.3	417	11.3							1757	Nevirapine (NVP)	Emtricitabine/TDF					TDF/FTC/NVP	H
1878	female	62	150	627	25.2		36.8	29.7	43.5	111	87	27.6	35	0.49	126.23	95	1529	763	31		143	107	535								763	Emtricitabine/TDF	Efavirenz					TDF/Emtricitabine (FTC)/EFV	D
1879	male	61	157	378	25		54.5	29.5	105.7	103	66	24.7	29	1.19	82.05	78.33	1003	981	26	23.5	111	81.7	128	12.5	179.8	88.7	0.79	123.93	23.5		981	Emtricitabine/TDF	Efavirenz					TDF/Emtricitabine (FTC)/EFV	D
1884	male	84	184	563	28.1	13.6	37.5	28.1	77	116	78	24.8	46	0.87	103.5	90.67	2534	2534	39		10	43.3	98	13.7							0	Efavirenz	3TC/AZT					AZT/3TC/Efavirenz (EFV)	B
1886	female	68	162	595	33.6	14.9	22.2	28.2	50.3	128	76	25.9	36	0.57	119.26	93.33	2235	2223	30		110	90	85	15.7	30.4	22	0.65	119.13			0	Nevirapine (NVP)	3TC/AZT					AZT/3TC/NVP	G
1887	female		173	394	22.7	12	22	18.8	78.7				29	0.89	87.58		2363	2363	28				535								0	Nevirapine (NVP)	3TC/AZT					AZT/3TC/NVP	G
1888	male	62	161	295	20.1		23.5	11.8	74.4			23.9	49	0.84	102.81		2751	2751	43		150	116.7	183	13.7							0	Efavirenz	3TC/AZT					AZT/3TC/Efavirenz (EFV)	B
1889	female	86	165	1258	49.9	12.7	27	18	115	117	58	31.6	33	1.3	53.86	77.67	2708	2707	26		100	86.7	316		18.4	20.1	1.1	69.24			2707	Lopinavir/Ritonavir	Emtricitabine/TDF					TDF/FTC/LPV/rtv	F
1893	female	75	179	345	50.6	12.1	22.3	19.2	68.7			23.4	41	0.78	94.42		5095	2903	40						21	31					2903	Emtricitabine/TDF	Efavirenz					TDF/Emtricitabine (FTC)/EFV	D
1896	female	53	143	571	27.8	12.2	34.1	37.8	64.6	108	81	25.9	28	0.73	112.08	90	1465	1437	27	24	106	80								24	1437	Emtricitabine/TDF	Efavirenz					TDF/Emtricitabine (FTC)/EFV	D
1898	male	57	170	97	5.3	15.3	29.1	24.5	23.3	111	72	19.7	41	0.26	176.11	85	667	433	39	16.3	89	75							16.3		433	Emtricitabine/TDF	Efavirenz					TDF/Emtricitabine (FTC)/EFV	D
1899	male	58	172			14.4	43.1	28.8	68.9	147	96	19.6	29	0.78	121.98	113	883	866	27	19.6	134	103.3	262	9.7	26.6	13.9	0.94	110.67	19.6		866	Emtricitabine/TDF	Efavirenz					TDF/Emtricitabine (FTC)/EFV	D
1900	male		174	269	36.5	14.3			123.4				65	1.39	52.81		2664	2630	65				490	14.9		18	1.27	58.9			2630	Emtricitabine/TDF	Efavirenz					TDF/Emtricitabine (FTC)/EFV	D
1901	male	68	160	482	27.1	14.6	32	45	82	155	98	26.6	51	0.93	94.71	117	1684	1684	46				361	14.1	19.9	17.4	0.92	99.39			1684	Nevirapine (NVP)	Emtricitabine/TDF					TDF/FTC/NVP	H
1902	female	58	160	143	30.4		25.1	18.2	72.3	102	95	22.7	32	0.82	94.68	97.33	463	463	31	18.8	120	92.7	433			45	0.92	82.97		18.8	463	Emtricitabine/TDF	Efavirenz					TDF/Emtricitabine (FTC)/EFV	D
1905	male	60		362	23.3	12	25.5	20.2	76.9	110	65		43	0.87	105.7	80	1317	1296	40		114	87.3									1296	Emtricitabine/TDF	Efavirenz					TDF/Emtricitabine (FTC)/EFV	D
1907	male		176	43	9.2	12.8	30.3	13.9	70.7				35	0.8	115.74		1542	1521	31	19.5	104	81.3	6		13.6		0.71	125.02	19.5		1521	Emtricitabine/TDF	Efavirenz					TDF/Emtricitabine (FTC)/EFV	D
1908	female	64	152	755	28.4		25.5	22	39.3	102	69	27.7	29	0.44	136.41	80	1248	1248	27				425								1248	Nevirapine (NVP)	Emtricitabine/TDF					TDF/FTC/NVP	H
1909	female		162	433	28.5	12.8	25.8	18.1	70.8				49	0.8	86.57		1880	1865	44	20.6	100	73.3	228	10.3	20	19.4				20.6	1865	Emtricitabine/TDF	Efavirenz					TDF/Emtricitabine (FTC)/EFV	D
1910	female	47	147	650	24		26.8	23.3	40	123	80	21.8	26	0.45	138.29	94.33	283	261	25	22.5	118	90.7		11.6	13.8	39.1				22.5	261	Emtricitabine/TDF	Efavirenz					TDF/Emtricitabine (FTC)/EFV	D
1911	male	73	160	237	28.2		31.7	42.2	82.5	120	74	28.5	39	0.93	103.04	89.33	1588	1571	34				36	9.4	41.9	5	0.77	118.71			1571	Emtricitabine/TDF	Efavirenz					TDF/Emtricitabine (FTC)/EFV	D
1912	male		164	227	22.3		28.1	26	55.7				34	0.63	128.58		1024	1007	31	19	104	72.7	207	12.6	14.5	20.8	0.75	122.23	19		1007	Nevirapine (NVP)	Emtricitabine/TDF					TDF/FTC/NVP	H
1913	male	75	173				26.9	30.4	87.6	140	83	25.1	47	0.99	90.32	102	356	335	46	24.4	124	94.7	213		24.5	15	1.02	87.73	24.4		335	Emtricitabine/TDF	Efavirenz					TDF/Emtricitabine (FTC)/EFV	D
1916	female	77	168	451	18.5		27.3	29.1	57.9	142	73	27.3	49	0.65	104.25	96	2673	2034	42	22.3										22.3	2034	Nevirapine (NVP)	Emtricitabine/TDF					TDF/FTC/NVP	H
1917	female	79	161	858	46.6		17.9	13.8	122.8	119	73	30.5	38	1.39	47.96	88.33	2200	2183	35	28.9	157	116.3	594	12						28.9	0	Nevirapine (NVP)	3TC/AZT					AZT/3TC/NVP	G
1918	male	67	176				31.4	34.8	38.8	157	99	21.6	33	0.44	150.06	118.33	192	178	33	22	139	95.7	816	15.5	28.7	22.6	0.7	123.99	22		178	Emtricitabine/TDF	Efavirenz					TDF/Emtricitabine (FTC)/EFV	D
1919	female	84	162	594	31.1	13.5		14	73	151	96	32	33	0.82	94.02	114.33	2688	2639	26												0	Nevirapine (NVP)	3TC/AZT					AZT/3TC/NVP	G
1920	female	61	155	192	21.3	10.8	25.6	15.4	87	117	70	25.4	49	0.98	67.73	85.67	719	699	47				260		19.2	7.4	0.76	93.41			699	Emtricitabine/TDF	Efavirenz					TDF/Emtricitabine (FTC)/EFV	D
1921	male	57	170	442	39.3	14.9	28.8	26.5	42	121	70	19.7	49	0.47	130.53	87	1932	1932	45				302	16.1							1932	Emtricitabine/TDF	Efavirenz					TDF/Emtricitabine (FTC)/EFV	D
1922	male	67	159	386	21.6		27.1	27.6	101.1	124	90	26.5	50	1.14	74.57	101.33	849	778	48	19.8	109	85							19.8		778	Emtricitabine/TDF	Efavirenz					TDF/Emtricitabine (FTC)/EFV	D
1924	female	65	155	256	19.2	10.9	29.7	21.2	89	129	88	27.1	38	1.01	70.56	101.67	820	770	36	21.2	107	79.7	42	9.8	42	15	1.19	58.68		21.2	770	Emtricitabine/TDF	Efavirenz					TDF/Emtricitabine (FTC)/EFV	D
1927	female	57	161	206	26.7	11.7	22.3	12.6	61.6	128	60	22	35	0.7	112.25	82.67	2734	2729	27		120	86.7	44	12		24.2	0.76	108.36			0	Nevirapine (NVP)	3TC/AZT					AZT/3TC/NVP	G
1931	male	56	154	84	7.7	14.7	16.7	11.5	90.6	65	45	23.6	42	1.02	90.23	51.67	281	258	42		93	77	298	13.4	57.3	67.6	0.74	113.77			258	Emtricitabine/TDF	Efavirenz					TDF/Emtricitabine (FTC)/EFV	D
1932	female	57	156	407	32.8	12.5	29.5	12.1	58.6	106	54	23.4	32	0.66	116.88	71.33	1045	1045	31	22.6	107	75								22.6	1045	Emtricitabine/TDF	Efavirenz					TDF/Emtricitabine (FTC)/EFV	D
1933	female	66	148	243	18.2	10.7	15.3	11.5	97.4	104	64	30.1	55	1.1	56.47	77.33	1275	1064	52	29.2	116	92.7	218	13.3						29.2	1064	Emtricitabine/TDF						not classifiable/other combinations	J
1935	male	70	180			13.1	36.5	21.5	67.8	113	71	21.6	53	0.77	103.6	85	2566	2564	46		120	86.7	44	11.7	36.6	40	0.97	93			2564	Emtricitabine/TDF	Efavirenz					TDF/Emtricitabine (FTC)/EFV	D
1937	female	87	161				17.4	18	54.4	128	80	33.6	34	0.61	118.28	96	589	589	33	32.8	106	86	299							32.8	589	Lopinavir/Ritonavir	Emtricitabine/TDF	3TC/AZT				ABC/3TC/NVP	I
1939	male	60	170	160	26.6	14.9	37.4	28.4	98.6	148	98	20.8	36	1.11	84.97	114.67	1654	898	32	20.4	118	92.7							20.4		898	Nevirapine (NVP)	Emtricitabine/TDF					TDF/FTC/NVP	H
1944	female	60	149	329	26.4		16	20.5	61.8	142	107	27	31	0.7	115.45	118.67	469	460	30	23.4	145	107.7	186	11.6	20.4	17.7	0.67	117.95		23.4	460	Nevirapine (NVP)	Emtricitabine/TDF					TDF/FTC/NVP	H
1945	female	63	170	625	40.9		39.7	29.6	61.8	148	89	21.8	46	0.7	103.9	108.67	640	595	44	19	97	76.3								19	595	Emtricitabine/TDF	Efavirenz					TDF/Emtricitabine (FTC)/EFV	D
1947	female	91	155			13.6	19.2	26.9	75	143	80	37.9	42	0.85	84.51	101	1617	1263	39	40	123	93.7								40	1263	Nevirapine (NVP)	Emtricitabine/TDF					TDF/FTC/NVP	H
1949	female	72	153				35.5	52.3	53.5	134	94	30.8	45	0.6	110.08	107.33	1305	1288	42	26.5	151	119	188	15.2			0.55	115.69		26.5	1288	Nevirapine (NVP)	Emtricitabine/TDF					TDF/FTC/NVP	H
1951	female	85	160	670	31.6		15	14	57.3	133	82	33.2	27	0.65	121.67	99	2471	2470	20		120	86.7	413			16	0.86	97.24			2470	Emtricitabine/TDF	Efavirenz					TDF/Emtricitabine (FTC)/EFV	D
1952	female	57	161	567	28		19.8	25.8	52.7	125	79	22	20	0.6	131.21	94.33	557	557	19	21.2	138	102.7								21.2	557	Emtricitabine/TDF	Efavirenz					TDF/Emtricitabine (FTC)/EFV	D
1953	male	92	178				27	43.1	70.1	133	82	29	51	0.79	103.97	99	2051	2041	45		120	86.7	305	15.8	22.4	14	0.96	95.07			2041	Emtricitabine/TDF	Efavirenz					TDF/Emtricitabine (FTC)/EFV	D
1955	female	70	158			11.4	24.3	28.9	99.6	122	73	28	34	1.13	63.36	89.33	1553	1520	30		130	89.3	205		21.4	10.2	0.88	88.16			1520	Emtricitabine/TDF	Efavirenz					TDF/Emtricitabine (FTC)/EFV	D
1958	male	64	167	277	24.2	13.5	37	44	79	125	80	22.9	43	0.89	104.72	95	1666	1650	38	20.4	100	80	183	14	85	66	0.85	110.53	20.4		1650	Emtricitabine/TDF	Efavirenz					TDF/Emtricitabine (FTC)/EFV	D
1959	female	51	158	483	24.7	10	32.4	20.9	48.9	106	64	20.4	40	0.55	117.33	78	297	266	39	18	93	66.3	176	7.6	30.4	5.8	0.76	98.81		18	266	Emtricitabine/TDF	Efavirenz					TDF/Emtricitabine (FTC)/EFV	D
1960	female	51	161	611	25		31.2	29.2	66.1	154	89	19.7	45	0.75	96.26	110.67	2921	2907	44				923								2907	Nevirapine (NVP)	Emtricitabine/TDF					TDF/FTC/NVP	H
1961	male	42	160			12.2	27.5	16.1	81.1	107	74	16.4	35	0.92	107.37	85	746	722	33	17.6	126	95.3	214	14.3	27.4	15.4	0.61	131.21	17.6		722	Emtricitabine/TDF	Efavirenz					TDF/Emtricitabine (FTC)/EFV	D
1962	male	85	177	530	18.4				112	159	95	27.1	52	1.27	64.53	116.33	903	700	50				124				0.79	104.7			700	Emtricitabine/TDF	Efavirenz					TDF/Emtricitabine (FTC)/EFV	D
1965	male	63	159	456	29.1	16.3	65.4	94.9	77.4	106	66	24.9	45	0.87	104.23	79.33	341	326	45				493								326	Emtricitabine/TDF	Efavirenz					TDF/Emtricitabine (FTC)/EFV	D
1966	female	72	155	384	21.8	11.7	36.4	35.9	84.2	111	60	30	31	0.95	79.81	77	224	183	31		117	89.7	254	12.1	23.4	21.9	0.98	76.86			183	Nevirapine (NVP)	Emtricitabine/TDF					TDF/FTC/NVP	H
1970	female	70	157	318	41.4		23.4	28.1	81.5	113	73	28.4	43	0.92	76.26	86.33	1742	1742	42				585								0	3TC/Stavudine(d4T)/NVP						Stavudine (d4T)/3TC/Nevirapine (NVP)	A
1971	male	69	178				19.8	11.4	13.6	117	69	21.8	41	0.15	220.78	85	2569	143	41	19.3	102	68							19.3		143	Emtricitabine/TDF	Efavirenz					TDF/Emtricitabine (FTC)/EFV	D
1972	male		163	534	23.4	13.3		19	97				50	1.1	77.86		576	555	48	32	160	122.7	199						32		555	Emtricitabine/TDF	Efavirenz					TDF/Emtricitabine (FTC)/EFV	D
1973	female	70	155	446	33.2	13.4	29.3	38.4	45.5	132	93	29.1	38	0.51	121.98	106	2908	1096	30				774	13	20.2		0.67	117.95			1096	Emtricitabine/TDF	Efavirenz					TDF/Emtricitabine (FTC)/EFV	D
1977	female	69	163	769	36.1	15.1	21.7	16.5	101.1	160	95	26	42	1.14	59.26	116.67	2962	2962	41	26.3	157	112.3								26.3	2962	Nevirapine (NVP)	Emtricitabine/TDF					TDF/FTC/NVP	H
1978	female	81	154	485	25.2	9	25	14.2	60	134	92	34.2	37	0.68	111.75	106	1095	161	35	31.6	123	91	519	11						31.6	161	Emtricitabine/TDF	Efavirenz					TDF/Emtricitabine (FTC)/EFV	D
1979	female	55	151	270	24.6	12.1	27.2	18	81.2	111	68	24.1	57	0.92	69.12	82.33	1792	1229	52	24.1	120	80	261	11.9						24.1	0	Nevirapine (NVP)	Lamivudine (3TC)	Abacavir (ABC)				ABC/3TC/NVP	I
1982	male	69	165	411	31.6	16.8	16.2	28.2	86	131	79	25.3	43	0.97	95.22	96.33	1383	1366	40	23.9			157	15	42.5	89.5	0.84	109.52	23.9		1366	Emtricitabine/TDF	Efavirenz					TDF/Emtricitabine (FTC)/EFV	D
1984	female	62	157	891	39.8	13.8	18.8	20.6	50	122	78	25.2	34	0.56	121.65	92.67	3154	3038	26				154	13.2							3038	Emtricitabine/TDF	Efavirenz					TDF/Emtricitabine (FTC)/EFV	D
1985	male	52	161	247	23.1		25.3	25.6	61.6	141	92	20.1	50	0.7	110.04	108.33	1887	1574	45	19.7	120	93.3	264	16.9	25.5				19.7		1574	Emtricitabine/TDF	Efavirenz					TDF/Emtricitabine (FTC)/EFV	D
1987	female	46	164	671	23.8	12.7	18.4	12.4	50.7	150	112	17.1	40	0.57	115.96	124.67	913	882	37	16.4	124	106								16.4	0	Efavirenz	3TC/AZT					AZT/3TC/Efavirenz (EFV)	B
1988	male	51	157	26	2.2	13.3			93	99	58	20.7	37	1.05	90.24	71.67	334	263	36	21.5	94	68							21.5		263	Emtricitabine/TDF	Efavirenz					TDF/Emtricitabine (FTC)/EFV	D
1990	female	68	165	261	35.2	12.8	18.6	14.3	87.8	133	89	25	54	0.99	64.6	103.67	1679	1667	50		100	73.3	30	11.2	6	8.6	0.9	74.55			1667	Emtricitabine/TDF	Efavirenz					TDF/Emtricitabine (FTC)/EFV	D
1991	female	48	158	568	27.9		38.3	42	73.7	121	75	19.2	27	0.83	96.64	90.33	1164	254	24	21.6	114	83.3	737	12.9	39.4	31				21.6	254	Emtricitabine/TDF	Efavirenz					TDF/Emtricitabine (FTC)/EFV	D
1992	female	78	157	648	20.9		18	14	76	151	89	31.6	65	0.86	70.89	109.67	768	603	63	27.2	139	97.7								27.2	603	Nevirapine (NVP)	Emtricitabine/TDF					TDF/FTC/NVP	H
1994	female	54	162	363	29.5	12.7	30.7	26.4	53.9	90	53	20.6	46	0.61	108.72	65.33	1877	1858	41	17.9	100	73.3	284	9.4	27.6	17.1	0.79	92.98		17.9	1858	Emtricitabine/TDF	Efavirenz					TDF/Emtricitabine (FTC)/EFV	D
1995	male	57	157			14.5	33.5	45	62.7	143	97	23.1	50	0.71	109.4	112.33	2537	2535	43				59	15.3	49.9	39.4	0.89	104.72			2535	Lopinavir/Ritonavir	Emtricitabine/TDF					TDF/FTC/LPV/rtv	F
1996	female	72	156	649	32.1	9.7	24.8	19.9	74.4	214	118	29.6	52	0.84	79.91	150	3189	3004	44				196								0	Efavirenz						not classifiable/other combinations	J
1999	male	59	175	160	15.2		77.5	54.9	49.5	125	69	19.3	41	0.56	128.48	87.67	2192	1880	37				153								1880	Nevirapine (NVP)	Emtricitabine/TDF					TDF/FTC/NVP	H
2000	male	72	168	244	10.8	14.1	26.8	26.6	76.9	132	84	25.5	41	0.87	107.2	100	1266	1266	40				223	15.9							1266	Emtricitabine/TDF	Efavirenz					TDF/Emtricitabine (FTC)/EFV	D
2002	female	43	165	328	20.1	16.9	23.8	15	57.5	108	74	15.8	43	0.65	108.74	85.33	2676	2676	36		100	80	160	9.3	29.8	18.2	0.77	99.18			2676	Nevirapine (NVP)	Emtricitabine/TDF					TDF/FTC/NVP	H
2003	male		164	395	16.6	14.3	27.3	38.1	65.4				47	0.74	109.84		2118	2045	41												0	3TC/Stavudine(d4T)/NVP						Stavudine (d4T)/3TC/Nevirapine (NVP)	A
2005	female	46	154	381	26.1	11.8	29.5	31.2	61.2	166	73	19.4	71	0.69	87.58	104	2898	2886	63				64	9.1	23.5		0.63	95.41			0	3TC/Stavudine(d4T)/NVP						Stavudine (d4T)/3TC/Nevirapine (NVP)	A
2007	male	81	170			16.2	35.1	33.3	70.2	170	102	28	40	0.79	112.32	124.67	431	195	39	26	160	118.7	49	9.1		26.4			26		195	Emtricitabine/TDF	Efavirenz					TDF/Emtricitabine (FTC)/EFV	D
2008	female	63	154	449	21		25.3	14.2	47.1	130	89	26.6	23	0.53	133.83	102.67	1447	1447	20				554	14.4		16	0.85	98.63			1447	Nevirapine (NVP)	Emtricitabine/TDF					TDF/FTC/NVP	H
2010	male	52	166	95	10.3	13.5	32.7	34.8	67.4	114	56	18.9	31	0.76	121.57	75.33	194	182	31	17.1	109	79.7	20	11.3	32.6	18.1	0.58	135.85	17.1		182	Emtricitabine/TDF	Efavirenz					TDF/Emtricitabine (FTC)/EFV	D
2011	female	75	166	287	29.3	11.6			141.3	186	109	27.2	63	1.6	33.94	134.67	2887	2887	56					11.2	38	21					0	Nevirapine (NVP)	Lamivudine (3TC)	Abacavir (ABC)				ABC/3TC/NVP	I
2013	male	65	177	403	36.3		21.4	14.9	87.9	158	98	20.7	47	0.99	90.32	118	3102	3060	39				161	11.1	27.8		0.65	122.71			3060	Nevirapine (NVP)	Emtricitabine/TDF					TDF/FTC/NVP	H
2014	female	92	158	425	28.8	13	27.4	16.9	53.2	117	66	36.9	42	0.6	112.42	83	1553	1553	38												1553	Emtricitabine/TDF	Efavirenz					TDF/Emtricitabine (FTC)/EFV	D
2015	female	59	147	466	36.7	13.1	30.3	30	51.2	104	67	27.3	29	0.58	124.56	79.33	1136	1136	27	28.2	99	78.3								28.2	1136	Nevirapine (NVP)	Emtricitabine/TDF					TDF/FTC/NVP	H
2016	female	80	158	475	31.5	12	16.7	15.3	65	137	100	32	39	0.73	103.74	112.33	2810	973	31		130	96.7	599	15.6							973	Nevirapine (NVP)	Emtricitabine/TDF					TDF/FTC/NVP	H
2017	female	57	165						89	160	74	20.9	53	1.01	63.5	102.67	2870	2860	45						19.6		0.56	112.61			0	Nevirapine (NVP)	3TC/AZT					AZT/3TC/NVP	G
2018	female	67	159	407	24.6	12.8	28.5	38.7	56.7	118	80	26.5	35	0.64	115.61	92.67	1778	1765	30	21.4	110	83.3	126	12.8	11.7	8.3	0.64	119.87		21.4	0	Nevirapine (NVP)	3TC/AZT					AZT/3TC/NVP	G
2019	female		150	617	30.6	11.7	23.6	19.3	62.2				29	0.7	117.08		1365	1159	26	28.9	114	89.3	381	9.5	26.6	25.4	0.62	124.45		28.9	1159	Emtricitabine/TDF	Efavirenz					TDF/Emtricitabine (FTC)/EFV	D
2020	male	88	181	425	30.5	14.4	29.5	22.3	85.3	160	114	26.9	32	0.96	104.16	129.33	258	238	31	23.5	150	120	303	10.2	21	12	0.92	110.43	23.5		238	Emtricitabine/TDF	Efavirenz					TDF/Emtricitabine (FTC)/EFV	D
2021	male	68	164	329	11.8		24.5	13.6	86	191	124	25.3	61	0.97	83.91	146.33	1704	1263	56				254	12.6							0	Efavirenz	3TC/AZT					AZT/3TC/Efavirenz (EFV)	B
2022	male	50	165	275	22.8	12.1	29	19.9	64.3	118	74	18.4	38	0.73	117.67	88.67	2131	2114	33				90	9.6	63.3	21.9	0.81	117.01			2114	Emtricitabine/TDF	Efavirenz					TDF/Emtricitabine (FTC)/EFV	D
2023	male	71	167	62	4.3	11.7	24.7	26.7	72.8	121	94	25.5	59	0.82	96.79	103	113	104	59	24.7	136	100.7	30	13.5	29.9	33.9	1.07	75.58	24.7		104	Emtricitabine/TDF	Efavirenz					TDF/Emtricitabine (FTC)/EFV	D
2024	female	51	156				16.4	2.5	62.2	109	68	21	38	0.7	109.91	81.67	2080	2029	33	18.1	90	63.3	92	7.1						18.1	2029	Emtricitabine/TDF	Efavirenz					TDF/Emtricitabine (FTC)/EFV	D
2025	female	117	169	506	21.1	13.4	20	25	78	122	91	41	48	0.88	77.69	101.33	690	666	46	45.5	132	101.3	77	12	19.4	27	0.71	102.14		45.5	666	Emtricitabine/TDF	Efavirenz					TDF/Emtricitabine (FTC)/EFV	D
2026	female	95	173	714	35.2			32	88.5	143	84	31.7	48	1	66.57	103.67	2457	2430	41		120	93.3	225	14	22.2	16.1	0.69	108.28			2430	Nevirapine (NVP)	Emtricitabine/TDF	Efavirenz				TDF/Emtricitabine (FTC)/EFV	D
2027	female	57	157	324	27.5	10.2	24	23.1	49.3	123	81	23.1	45	0.56	112.61	95	1816	1130	40	21.1	110	90	263	8						21.1	1130	Emtricitabine/TDF	Efavirenz					TDF/Emtricitabine (FTC)/EFV	D
2028	female	62	168	764	30.8		31.4	51	150.6	153	107	22	36	1.7	38.13	122.33	2697	2084	29		110	83.3	379	10.3							0	Nevirapine (NVP)	3TC/AZT					AZT/3TC/NVP	G
2032	male	77	171	329	27.7		15.3	13.1	55.3	144	94	26.3	37	0.62	126.72	110.67	1801	1781	32				147	14							1781	Emtricitabine/TDF	Efavirenz					TDF/Emtricitabine (FTC)/EFV	D
2033	female		162	294	22.5		19.6	35.4	85.9				37	0.97	74.61		1808	1781	32	25.1	130	96.7	186	10.1						25.1	0	Nevirapine (NVP)	3TC/AZT					AZT/3TC/NVP	G
2034	female	39	145	396	39.7	12.5	20.2	15.3	63.7	102	59	18.5	34	0.72	109.26	73.33	1282	1262	31	18.1	107	79.7	81	7.9						18.1	1262	Emtricitabine/TDF	Efavirenz					TDF/Emtricitabine (FTC)/EFV	D
2035	male	85	174	278	26.5	15.3			97.7	136	129	28.1	47	1.1	79.52	131.33	1768	1343	42	23.8	120	93.3	225	15.3	27.5	16.3	0.79	110.75	23.8		1343	Emtricitabine/TDF	Efavirenz					TDF/Emtricitabine (FTC)/EFV	D
2036	male	62	164	526	23.6				94.8	110	67	23.1	32	1.07	91.36	81.33	969	815	29				325			13	1.31	73.05			815	Emtricitabine/TDF	Efavirenz					TDF/Emtricitabine (FTC)/EFV	D
2037	female		165	264	24.1		28.1	17.1	71.5				35	0.81	94.09		3073	819	32				177	10.4							819	Nevirapine (NVP)	Emtricitabine/TDF					TDF/FTC/NVP	H
2038	female	72	167	504	31.2	11.7	14.4	10.1	52.7	128	94	25.8	47	0.6	108.54	105.33	2807	2687	40		100	73.3	221	13.3	27.8	14.9	0.64	111.56			0	Nevirapine (NVP)	3TC/AZT					AZT/3TC/NVP	G
2039	male	57	162	370	28.8	14.5	18.3	10.1	87.9	120	69	21.7	34	0.99	98.96	86	210	196	34		113	84.3									196	Emtricitabine/TDF	Efavirenz					TDF/Emtricitabine (FTC)/EFV	D
2040	male	58	168	238	32.4	13.5	36.1	20.2	74.1	120	71	20.5	47	0.84	104.27	87.33	2336	2314	41				162	16.4	24.3	10.4	0.9	105.86			2314	Emtricitabine/TDF	Efavirenz					TDF/Emtricitabine (FTC)/EFV	D
2042	female	60	152			10.8	29.3	23.2	44.3	142	75	26	35	0.5	125.39	97.33	1981	1864	30		120	86.7	38	8.2	32.4	50	0.55	126.09			1864	Nevirapine (NVP)	Emtricitabine/TDF					TDF/FTC/NVP	H
2043	female	50	145	54	12.8	11.4	22.9	11.7	70.2	116	80	23.8	32	0.79	99.05	92	408	400	31	21.4	109	67.7		7.4	44.7	18.7	0.95	79.81		21.4	400	Emtricitabine/TDF	Efavirenz					TDF/Emtricitabine (FTC)/EFV	D
2044	female	51	148	601	21.4		10.4	18.8	49.6	105	69	23.3	40	0.56	116.63	81	2259	755	34				524	9.1	29	30	0.49	127.12			755	Emtricitabine/TDF	Efavirenz					TDF/Emtricitabine (FTC)/EFV	D
2045	female	64	163				20.8	24.1	75.9	108	77	24.1	43	0.86	82.74	87.33	2623	2623	38	24.5	110	90	519	14.1	9.9	30				24.5	0	3TC/Stavudine(d4T)/NVP						Stavudine (d4T)/3TC/Nevirapine (NVP)	A
2046	female	106	158			11.3	52.9	44.6	55.3	130	81	42.5	41	0.62	112	97.33	123	103	41	42.1	108	75.3								42.1	103	Emtricitabine/TDF	Efavirenz					TDF/Emtricitabine (FTC)/EFV	D
2047	male	52	168	179	21.9	15.3	39.8	61	75.5	118	69	18.4	40	0.85	108.99	85.33	2239	2223	34		100	73.3	192	12							2223	Emtricitabine/TDF	Efavirenz					TDF/Emtricitabine (FTC)/EFV	D
2048	male	60	163	543	24.3	15.5		41	85	142	84	22.6	41	0.96	97.78	103.33	3346	3152	37				715								3152	Emtricitabine/TDF	Efavirenz	3TC/AZT				TDF/Emtricitabine (FTC)/EFV	D
2049	male	85	169	293	17.8		16.4	15.1	37.4	152	96	29.8	43	0.42	142.59	114.67	595	581	41	25.2	89	73.7		13.3		44	1.74	47.64	25.2		581	Emtricitabine/TDF	Efavirenz					TDF/Emtricitabine (FTC)/EFV	D
2052	female		157	227	26.3	11.1	22.7	19.1	84.1				48	0.95	70.82		1246	1211	45	28.4	112	85.3	161	11.9	30.4		0.69	105.13		28.4	1211	Emtricitabine/TDF	Efavirenz					TDF/Emtricitabine (FTC)/EFV	D
2053	male	54	158	156	14.7		44.4	30.8	60.6	139	71	21.6	53	0.68	109.03	93.67	1332	1298	49	21.2	147	99	28	11.7			0.82	103.84	21.2		1298	Emtricitabine/TDF	Efavirenz					TDF/Emtricitabine (FTC)/EFV	D
2054	female	78	164	201	31.3	13.8	16.3	12.9	75.3	126	82	29	45	0.85	82.74	96.67	2807	2806	38		110	90	32	7.3							0	3TC/Stavudine(d4T)/NVP						Stavudine (d4T)/3TC/Nevirapine (NVP)	A
2055	female	66	150				52	31.9	112.2	125	81	29.3	37	1.27	53.87	95.67	1076	1050	34	24	112	87.3	80	8.2	26.5	13.8	0.51	125.46		24	1050	Emtricitabine/TDF	Efavirenz					TDF/Emtricitabine (FTC)/EFV	D
2056	female	55	161	488	31.5	12	28.7	18.7	65.2	96	72	21.2	44	0.74	98.53	80	2703	2703	37		90	70									2703	Emtricitabine/TDF	Efavirenz					TDF/Emtricitabine (FTC)/EFV	D
2057	male	67	160	315	19.3	14.3	73	123.6	59.7	107	67	26.2	37	0.67	122.75	80.33	447	447	36	25.8	125	87.7							25.8		447	Emtricitabine/TDF	Efavirenz					TDF/Emtricitabine (FTC)/EFV	D
2058	female	107	168	619	32.6	13.9	15.7	5.9	87.1	128	91	37.9	46	0.98	69.18	103.33	3079	2763	38				103	12.2	22.3		0.54	119.71			0	Efavirenz	3TC/AZT					AZT/3TC/Efavirenz (EFV)	B
2061	female	50	168	218	16.4	11.7	20.4	12.9	65.4	141	93	17.7	39	0.74	102.05	109	2160	2111	33	34	100	80	183	10.9	28.2	5.5	0.68	115.15		34	0	Nevirapine (NVP)	3TC/AZT					AZT/3TC/NVP	G
2062	male	58	162	171	18		50.1	55	66.4	129	89	22.1	53	0.75	104.73	102.33	1013	995	50	19.1	80	60	42	12.8	48	28	1.07	80.51	19.1		995	Emtricitabine/TDF	Efavirenz					TDF/Emtricitabine (FTC)/EFV	D
2063	female	93	161	422	52.8	12.3	41.8	28.2	63.5	132	81	35.9	51	0.72	96.96	98	302	210	51				479	12			0.92	72.09			210	Emtricitabine/TDF	Efavirenz					TDF/Emtricitabine (FTC)/EFV	D
2064	male	45	165				33.8	42.8	62	110	64	16.5	57	0.7	104.76	79.33	3096	3096	49		100	93.3	177	8.9		9					3096	Nevirapine (NVP)	Emtricitabine/TDF					TDF/FTC/NVP	H
2065	male	50	164	408	33		47.5	30.9	83.9	123	70	18.6	36	0.95	102.57	87.67	1533	1502	32				248		28.6	15.2	0.75	121.38			1502	Emtricitabine/TDF	Efavirenz					TDF/Emtricitabine (FTC)/EFV	D
2066	male	74	175	203	13.7	15	31.5	39.5	72.9	122	77	24.2	41	0.82	109.84	92	1207	1207	38				153	11.9	36.2	37.7	1.36	65.54			1207	Emtricitabine/TDF	Efavirenz					TDF/Emtricitabine (FTC)/EFV	D
2067	female	56	165	310	11.5	11.2	34.8	23.2	66.3	155	95	20.6	45	0.75	96.26	115	442	420	44	19.1	124	100.7	177	7.7	32	16.5	1.08	62.38		19.1	420	Emtricitabine/TDF	Emtricitabine/TDF					not classifiable/other combinations	J
2068	female	68	150			11.1	26.9	37.8	64.6	144	92	30.2	32	0.73	108.97	109.33	1015	1000	29				205								0	Nevirapine (NVP)	3TC/AZT					AZT/3TC/NVP	G
2069	male	65	170				17.8	22.3	77.6	103	66	22.5	40	0.88	107.45	78.33	2142	2142	36				168								2142	Nevirapine (NVP)	Emtricitabine/TDF					TDF/FTC/NVP	H
2070	male	65	175						109.5	113	69	21.2	38	1.24	73.29	83.67	243	217	38	20.6	110	90	260	14.5	84.9	73.5	0.89	108.46	20.6		217	Emtricitabine/TDF	Efavirenz					TDF/Emtricitabine (FTC)/EFV	D
2071	female	70	170	531	35.3	12.8	17.8	16.3	82.5	109	79	24.2	39	0.93	77.41	89	2889	2885	32	17	90	76.7	109	10.7	51.3	40.3	0.74	106.67		17	0	Efavirenz	3TC/AZT					AZT/3TC/Efavirenz (EFV)	B
2072	female		164	759	34	13.5	34.2	35.1	56.5				45	0.64	107.77		1897	1857	40	20.4	110	90	346	13.7	26.5	17.1	0.7	108.48		20.4	1857	Emtricitabine/TDF	Efavirenz					TDF/Emtricitabine (FTC)/EFV	D
2073	male	60	170	579	50.9	11.8		39.8	39.8	141	81	20.8	38	0.45	143.55	101	1824	1765	33	16.3	85	67							16.3		1765	Emtricitabine/TDF	Efavirenz					TDF/Emtricitabine (FTC)/EFV	D
2074	male	58	183	362	31.8		10.8	13.8	90.7	189	56	17.3	53	1.02	83.52	100.33	2976	2955	45				204	6							0	Nevirapine (NVP)	3TC/AZT					AZT/3TC/NVP	G
2075	male	60	175	119	18.2	12.4	13.7	7.5	66.1	126	78	19.6	41	0.75	113.94	94	2583	2580	34	18.6	100	86.7	71			27.4	0.56	134.95	18.6		0	Lopinavir/Ritonavir	3TC/AZT					ABC/Lopinavir (LPV)/Ritonavir (rtv)	E
2076	female	60	150	556	29.9	12.8	35.1	33.3	86.1	119	83	26.7	25	0.97	81.17	95	861	258	23	24.5	108	85.3		12.6	28.8	24.7	0.81	102.37		24.5	258	Emtricitabine/TDF	Efavirenz					TDF/Emtricitabine (FTC)/EFV	D
2077	male	43	167	246	20.3		25.6	13.1	58.8	105	75	15.4	43	0.66	118.41	85	1626	1454	39	17.2	118	90	134	5.1	19.2	10.6	1.07	86.97	17.2		1454	Emtricitabine/TDF	Efavirenz					TDF/Emtricitabine (FTC)/EFV	D
2078	male	81	164	542	30.2	13.2	36	38	120	136	73	30.1	40	1.36	64.63	94	1378	1309	37	25.3	123	90.3	251	12.7	33.8	5.8	0.84	111.86	25.3		1309	Emtricitabine/TDF	Efavirenz					TDF/Emtricitabine (FTC)/EFV	D
2079	female	74	156	419	24.6	11.8		32	92	146	191	30.4	40	1.04	67.15	176	1962	1859	36				270	13.2		34	1.12	63.15			1859	Nevirapine (NVP)	Emtricitabine/TDF					TDF/FTC/NVP	H
2080	female	63	171	539	29.2	12.7	23	14	101	124	69	21.5	35	1.14	62.25	87.33	1629	1490	31	20.2	100	73.3	239	10.4	20.4		0.75	106.21		20.2	1490	Emtricitabine/TDF	Efavirenz					TDF/Emtricitabine (FTC)/EFV	D
2081	female	81	157	565	26.9	13.1	26.9	22.6	59.8	182	99	32.9	53	0.68	99.87	126.67	4176	4130	45												4130	Nevirapine (NVP)	Emtricitabine/TDF					TDF/FTC/NVP	H
2082	male	68	167	74	8.3	12	20.7	11.8	88.7	123	80	24.4	40	1	93.73	94.33	736	686	38	20.1	115	83.7	8						20.1		686	Emtricitabine/TDF	Efavirenz					TDF/Emtricitabine (FTC)/EFV	D
2084	female	80	158	241	35.2		28.2	28.7	90	140	93	32	39	1.02	69.23	108.67	1393	1379	35	29.6	148	115.3	164	12		17	1.02	71.21		29.6	1379	Emtricitabine/TDF	Efavirenz					TDF/Emtricitabine (FTC)/EFV	D
2085	female	56	152	609	37.3	11.2	33.1	22.6	39.1	92	62	24.2	37	0.44	128.95	72	2452	2452	34												2452	Emtricitabine/TDF	Efavirenz					TDF/Emtricitabine (FTC)/EFV	D
2086	male	90	169	405	16.2	14.5			105	127	84	31.5	56	1.19	67.88	98.33	2919	2917	48	25.6	110	83.3	80	13.3					25.6		2917	Lopinavir/Ritonavir	Emtricitabine/TDF					TDF/FTC/LPV/rtv	F
2088	male	95	170	306	22.9	13.7	26.6	29.4	77	130	85	32.9	42	0.87	106.45	100	2239	2225	36	24.9	124	95.3	17	13	29.4	9.9	0.56	133.07	24.9		0	Efavirenz	3TC/AZT					AZT/3TC/Efavirenz (EFV)	B
2092	male		170	274	14.7	15	14.1	10.4	85.3				32	0.96	104.16		2689	2648	32				274	15	14.1	10.4	0.96	104.16			2648	Lopinavir/Ritonavir	Emtricitabine/TDF					TDF/FTC/LPV/rtv	F
2093	female		153	142	27		22.8	22.1	99.9				53	1.13	55.44		7744	1241	50	22.2	123	95.7								22.2	0	Lamivudine (3TC)	Efavirenz	Abacavir (ABC)				Abacavir (ABC)/3TC/EFV	C
